# Supplementary material for: 1-(4-Methyl­benzo­yl)-3-{2-[3-(4-methyl­benzo­yl)thio­ureido]phen­yl}thio­urea
Source: Acta Crystallogr Sect E Struct Rep Online. 2011 Sep 14;67(Pt 10):o2583. doi: 10.1107/S1600536811035586 (PMC3201486; doi:10.1107/S1600536811035586)
Supplement: Supplementary file 2 [file e-67-o2583-Isup2.hkl]

# 
# h,k,l, Fc-squared, Fo-squared, sigma(Fo-squared) and status flag 
# 
data_I
_shelx_title ' baru439m in P-1' 
_shelx_refln_list_code          4 
_shelx_F_calc_maximum      157.24 
_exptl_crystal_F_000       484.00 
_reflns_d_resolution_high  0.8107 
 
loop_ 
 _symmetry_equiv_pos_as_xyz 
 'x, y, z' 
 '-x, -y, -z' 
 
_cell_length_a     7.1565 
_cell_length_b    11.3945 
_cell_length_c    14.3315 
_cell_angle_alpha  96.414 
_cell_angle_beta   99.066 
_cell_angle_gamma  94.085 
 
_shelx_F_squared_multiplier     1.000 
 
loop_ 
 _refln_index_h 
 _refln_index_k 
 _refln_index_l 
 _refln_F_squared_calc 
 _refln_F_squared_meas 
 _refln_F_squared_sigma 
 _refln_observed_status 
   1   0   0      294.02      261.78      8.56 o 
   2   0   0     1022.98     1065.01     15.63 o 
   3   0   0      189.09      160.19      6.16 o 
   4   0   0        0.95        6.61      3.61 o 
   5   0   0      102.58       96.09      6.38 o 
   6   0   0      153.08      159.36     11.18 o 
   7   0   0       31.45       39.39      8.59 o 
   8   0   0        0.18        3.69      8.97 o 
  -8   1   0       13.04       22.18     12.04 o 
  -7   1   0        4.97       11.95      7.95 o 
  -6   1   0       10.74        9.29      4.67 o 
  -5   1   0       41.24       44.36      5.33 o 
  -4   1   0      351.27      324.21     10.98 o 
  -3   1   0      748.90      753.68     14.03 o 
  -2   1   0      231.99      235.29      6.29 o 
  -1   1   0      240.52      250.17      6.28 o 
   0   1   0       98.86       95.19      2.50 o 
   1   1   0      211.68      207.17      4.39 o 
   2   1   0      191.41      204.32      5.79 o 
   3   1   0      763.75      818.86     14.80 o 
   4   1   0      133.58      128.82      7.21 o 
   5   1   0      395.95      355.91     11.68 o 
   6   1   0      697.56      713.82     22.77 o 
   7   1   0        1.94        6.42      7.63 o 
   8   1   0        3.12       -8.45      8.57 o 
  -8   2   0       20.70       22.36     12.11 o 
  -7   2   0       47.50       50.30     10.70 o 
  -6   2   0       32.65       39.64      5.97 o 
  -5   2   0       84.65       88.62      6.91 o 
  -4   2   0      375.68      404.50     12.82 o 
  -3   2   0      386.14      395.07      9.58 o 
  -2   2   0      898.06      899.34     13.83 o 
  -1   2   0        4.85        2.40      2.10 o 
   0   2   0     2523.37     2617.81     28.46 o 
   1   2   0     2872.50     3030.03     38.79 o 
   2   2   0     1206.73     1284.33     21.84 o 
   3   2   0      139.13      125.46      5.66 o 
   4   2   0      533.82      531.37     13.05 o 
   5   2   0       13.54       22.67      5.15 o 
   6   2   0        0.77       -2.65      6.24 o 
   7   2   0        1.49        2.34      7.71 o 
   8   2   0        5.72       12.68      9.76 o 
  -8   3   0        9.70       10.47     11.29 o 
  -7   3   0       10.69        2.60      9.45 o 
  -6   3   0      983.09     1029.38     29.99 o 
  -5   3   0       49.53       43.71      5.49 o 
  -4   3   0      441.18      430.10     11.54 o 
  -3   3   0      133.75      159.89      9.94 o 
  -2   3   0      466.93      450.91     11.79 o 
  -1   3   0     5862.66     6750.59     70.74 o 
   0   3   0     5950.15     6790.31     70.16 o 
   1   3   0     1233.01     1293.61     16.93 o 
   2   3   0       83.99       85.64      3.96 o 
   3   3   0        3.04        1.35      3.10 o 
   4   3   0       50.17       42.66      5.29 o 
   5   3   0      222.68      201.29      9.24 o 
   6   3   0       39.12       44.23      9.33 o 
   7   3   0       11.61       16.11      9.76 o 
   8   3   0        3.17       23.09     17.31 o 
  -8   4   0        9.20       16.33     12.27 o 
  -7   4   0       81.19       88.81     30.63 o 
  -6   4   0       11.58       10.35      6.09 o 
  -5   4   0        7.82       10.09      7.00 o 
  -4   4   0        3.24        4.75      3.44 o 
  -3   4   0       33.63       27.17      4.71 o 
  -2   4   0      361.11      368.51     11.08 o 
  -1   4   0     6509.51     7169.78     75.82 o 
   0   4   0     3192.86     3634.76     41.17 o 
   1   4   0     3379.31     3621.84     41.27 o 
   2   4   0      349.95      316.66     22.14 o 
   3   4   0      282.81      254.84      9.29 o 
   4   4   0       36.14       34.25      4.69 o 
   5   4   0      676.46      713.66     20.31 o 
   6   4   0       57.61       70.28      8.60 o 
   7   4   0        8.73       11.69     13.33 o 
   8   4   0       36.11       51.92     21.07 o 
  -8   5   0       20.77       19.70     13.10 o 
  -7   5   0        0.92        7.51      7.79 o 
  -6   5   0       13.25       24.25      6.55 o 
  -5   5   0      396.45      347.02     30.45 o 
  -4   5   0      165.79      151.65     14.61 o 
  -3   5   0      803.03      787.65     19.68 o 
  -2   5   0     1250.69     1313.67     25.07 o 
  -1   5   0     1301.70     1377.60     20.06 o 
   0   5   0       82.57       65.88      4.13 o 
   1   5   0     2528.71     2867.17     35.31 o 
   2   5   0      645.48      639.20     14.31 o 
   3   5   0      103.35       93.03      7.07 o 
   4   5   0      372.15      384.11     11.16 o 
   5   5   0      950.15      901.87     33.39 o 
   6   5   0       35.19       26.60      9.68 o 
   7   5   0       13.04       27.92     11.64 o 
  -8   6   0        0.76       -1.66     12.38 o 
  -7   6   0       67.29       73.80     12.56 o 
  -6   6   0       64.70       59.98      8.85 o 
  -5   6   0      117.23       96.05      9.07 o 
  -4   6   0       41.82       41.01      7.91 o 
  -3   6   0       46.75       45.00      5.91 o 
  -2   6   0      374.79      340.13     12.10 o 
  -1   6   0      363.65      385.17      9.89 o 
   0   6   0        0.46        1.37      3.15 o 
   1   6   0      365.68      432.17     10.68 o 
   2   6   0      134.38      131.18      6.03 o 
   3   6   0      170.40      160.82      7.00 o 
   4   6   0      477.19      446.53     16.44 o 
   5   6   0       21.89       30.61      9.71 o 
   6   6   0        0.19        7.51     10.40 o 
   7   6   0        3.15       -6.80     15.23 o 
  -7   7   0       43.99       54.03     12.71 o 
  -6   7   0       31.63       43.78      8.74 o 
  -5   7   0       26.08       38.37     12.81 o 
  -4   7   0       13.60       16.32      7.78 o 
  -3   7   0        9.11       14.59      5.13 o 
  -2   7   0      900.15      892.41     21.77 o 
  -1   7   0     3046.78     3169.71     41.02 o 
   0   7   0      399.66      390.24     10.76 o 
   1   7   0      156.15      147.76      6.81 o 
   2   7   0      103.93      118.57      6.41 o 
   3   7   0      103.89       94.22     16.40 o 
   4   7   0       11.57       19.42      6.73 o 
   5   7   0       49.44       55.77     11.30 o 
   6   7   0      152.66      148.07     16.44 o 
   7   7   0        7.93        4.72     12.07 o 
  -7   8   0       37.73       37.78     11.91 o 
  -6   8   0       38.57       32.07      8.96 o 
  -5   8   0       15.55       22.54     10.49 o 
  -4   8   0       53.27       44.71     11.46 o 
  -3   8   0      105.34      112.75     14.31 o 
  -2   8   0      128.40      111.51      8.71 o 
  -1   8   0      138.18      132.99      7.20 o 
   0   8   0      232.20      235.27      9.10 o 
   1   8   0       38.82       34.30      5.05 o 
   2   8   0        1.12        9.20      6.49 o 
   3   8   0       18.22        9.50      7.13 o 
   4   8   0      615.69      551.80     19.98 o 
   5   8   0       48.84       65.03     14.93 o 
   6   8   0        8.01        5.29     10.39 o 
  -7   9   0       21.75       18.95     10.05 o 
  -6   9   0        0.58        7.08      8.92 o 
  -5   9   0       55.28       44.87      8.94 o 
  -4   9   0       51.06       55.23      9.83 o 
  -3   9   0       79.18       82.98      9.19 o 
  -2   9   0      217.93      213.50     21.02 o 
  -1   9   0       13.45       14.40      5.44 o 
   0   9   0      164.22      172.73      9.35 o 
   1   9   0       96.62       99.51      8.78 o 
   2   9   0        0.67        4.68      5.74 o 
   3   9   0      113.31      106.17      9.98 o 
   4   9   0        6.14       15.12      7.75 o 
   5   9   0       45.30       44.04     13.00 o 
   6   9   0        2.22       -6.36     12.62 o 
  -6  10   0        1.92       11.97      9.59 o 
  -5  10   0       49.70       49.61      9.75 o 
  -4  10   0        0.31        4.65      9.08 o 
  -3  10   0       71.71       75.94      9.32 o 
  -2  10   0       41.67       40.16      7.55 o 
  -1  10   0      220.44      224.86     12.84 o 
   0  10   0      166.26      177.23     11.26 o 
   1  10   0       56.54       84.34     15.09 o 
   2  10   0      253.34      249.59     13.90 o 
   3  10   0        2.66       11.92      7.67 o 
   4  10   0       29.79       17.57     12.24 o 
   5  10   0       17.64       14.19     12.12 o 
  -5  11   0        3.32       -4.17      8.63 o 
  -4  11   0       14.43       24.58      8.94 o 
  -3  11   0       41.65       37.77      8.83 o 
  -2  11   0      106.88      109.56     10.37 o 
  -1  11   0        2.19       -0.77      7.03 o 
   0  11   0       44.99       56.99      9.89 o 
   1  11   0       16.94       27.04     11.64 o 
   2  11   0       16.65       25.20      7.56 o 
   3  11   0       17.94       34.26     13.33 o 
   4  11   0        2.57       18.59     12.86 o 
  -5  12   0        9.25       11.06     10.25 o 
  -4  12   0        7.57        4.55     13.04 o 
  -3  12   0      113.01      138.05     12.73 o 
  -2  12   0        0.00       -1.24      8.39 o 
  -1  12   0       74.17       71.31     11.43 o 
   0  12   0       31.86       21.18      9.66 o 
   1  12   0       29.19       37.31      9.91 o 
   2  12   0        1.39        4.44      8.46 o 
   3  12   0       25.14       55.48     10.12 o 
  -3  13   0        6.92       -0.04     11.03 o 
  -2  13   0        3.35       15.15      9.91 o 
  -1  13   0       23.52        1.51      9.03 o 
   0  13   0        5.67       -5.17     21.90 o 
   1  13   0       24.02       33.98     10.94 o 
   2  13   0        0.45       23.51     10.98 o 
   1 -14   1        0.78      -22.41     21.03 o 
  -2 -13   1        1.91       32.82     13.96 o 
  -1 -13   1       51.45       57.39     11.72 o 
   0 -13   1        1.10       11.00      9.03 o 
   1 -13   1       26.11       52.57     11.53 o 
   2 -13   1       43.58       53.07     12.45 o 
   3 -13   1       22.02       14.01     32.90 o 
  -3 -12   1       55.29       77.87     13.15 o 
  -2 -12   1       13.50       27.34      9.42 o 
  -1 -12   1       22.21       32.25     10.50 o 
   0 -12   1        1.44       19.97      9.91 o 
   1 -12   1        2.03       -0.59     21.09 o 
   2 -12   1      152.37      197.07     17.15 o 
   3 -12   1        1.01        8.54      8.93 o 
   4 -12   1        4.56       19.80      9.47 o 
   5 -12   1        7.85        1.54      9.72 o 
  -4 -11   1       78.02       93.80     35.94 o 
  -3 -11   1      298.75      277.59     16.03 o 
  -2 -11   1        7.89        8.26      8.23 o 
  -1 -11   1       16.50       14.36      7.06 o 
   0 -11   1       72.59       64.35     10.88 o 
   1 -11   1       60.74       68.68     10.55 o 
   2 -11   1       59.54       49.57      8.97 o 
   3 -11   1       84.79       77.89      9.96 o 
   4 -11   1        0.03        4.30      8.00 o 
   5 -11   1       12.58       12.74      9.31 o 
  -5 -10   1       77.26       84.96     15.76 o 
  -4 -10   1       12.82       11.31      8.03 o 
  -3 -10   1      240.28      259.34     14.46 o 
  -2 -10   1       95.28      100.18     13.20 o 
  -1 -10   1      189.84      176.46     11.87 o 
   0 -10   1       97.68      106.65      9.72 o 
   1 -10   1        4.67        8.44      6.26 o 
   2 -10   1      277.92      221.14     12.89 o 
   3 -10   1      131.19      114.53     11.25 o 
   4 -10   1       46.48       53.17      9.97 o 
   5 -10   1        7.77       -0.67     10.43 o 
   6 -10   1       24.22       26.28     10.53 o 
  -6  -9   1       24.39       26.35     13.53 o 
  -5  -9   1       12.02       26.94     12.84 o 
  -4  -9   1       79.38       60.02     23.59 o 
  -3  -9   1       12.95       15.99      6.35 o 
  -2  -9   1       29.83       34.97      9.91 o 
  -1  -9   1        0.01        5.91      5.58 o 
   0  -9   1       34.37       32.73      5.59 o 
   1  -9   1        4.76       10.11      8.62 o 
   2  -9   1      329.35      296.99     13.80 o 
   3  -9   1      125.69      122.28     10.00 o 
   4  -9   1        2.98        6.86      6.20 o 
   5  -9   1        1.55        1.35      7.34 o 
   6  -9   1        9.76        4.95      8.97 o 
   7  -9   1        8.56        7.36      9.37 o 
  -6  -8   1       17.25       21.70     11.86 o 
  -5  -8   1        0.02      -12.46      9.05 o 
  -4  -8   1       36.18       43.25      8.65 o 
  -3  -8   1       89.19       80.73      8.39 o 
  -2  -8   1      341.17      321.45     13.74 o 
  -1  -8   1      713.64      694.70     16.45 o 
   0  -8   1       53.38       59.13      5.52 o 
   1  -8   1     1423.76     1457.54     24.45 o 
   2  -8   1       14.80       28.62      5.88 o 
   3  -8   1      127.75      127.54     11.64 o 
   4  -8   1       32.29       40.26      7.50 o 
   5  -8   1        2.94        9.72      7.38 o 
   6  -8   1       10.10        9.32      9.63 o 
   7  -8   1       16.20       -0.29      9.44 o 
  -7  -7   1       39.12       48.93     13.21 o 
  -6  -7   1        6.30       -2.07      9.27 o 
  -5  -7   1      126.23      144.35     24.66 o 
  -4  -7   1      295.96      291.42     14.11 o 
  -3  -7   1       85.21       87.64     12.84 o 
  -2  -7   1        4.83        9.88      4.84 o 
  -1  -7   1      418.29      447.54     12.59 o 
   0  -7   1       20.64       21.80      6.30 o 
   1  -7   1      558.76      580.19     13.21 o 
   2  -7   1      122.97      106.99      7.97 o 
   3  -7   1      110.72       99.46      7.97 o 
   4  -7   1       33.85       24.09      9.43 o 
   5  -7   1       19.64       17.38      7.70 o 
   6  -7   1        0.01        8.87      8.34 o 
   7  -7   1        7.77        8.58      9.42 o 
  -7  -6   1        0.38       17.28     11.57 o 
  -6  -6   1       44.02       45.93     11.85 o 
  -5  -6   1        7.99       12.47      6.82 o 
  -4  -6   1      392.47      384.13     15.21 o 
  -3  -6   1      153.62      165.01      7.93 o 
  -2  -6   1      338.52      324.24      8.60 o 
  -1  -6   1      115.94       91.28      5.04 o 
   0  -6   1       61.24       60.78      4.56 o 
   1  -6   1       57.47       68.00      5.17 o 
   2  -6   1       24.70       23.35      4.87 o 
   3  -6   1        8.21       13.80      5.37 o 
   4  -6   1       40.10       28.29      8.92 o 
   5  -6   1       70.42       85.17      8.82 o 
   6  -6   1       77.72       85.22     11.77 o 
   7  -6   1        9.52        2.75     11.96 o 
   8  -6   1       62.11       51.73     18.79 o 
  -7  -5   1       47.70       78.39     18.54 o 
  -6  -5   1       10.93       14.88     13.21 o 
  -5  -5   1     2128.81     2085.44     52.03 o 
  -4  -5   1      129.55      121.25      7.11 o 
  -3  -5   1      465.24      433.35     25.91 o 
  -2  -5   1        1.98        5.69      2.92 o 
  -1  -5   1      122.22       96.09      4.54 o 
   0  -5   1       89.49       73.84      4.36 o 
   1  -5   1      289.60      299.93      7.77 o 
   2  -5   1     2107.01     2244.56     36.28 o 
   3  -5   1       40.07       58.24      6.18 o 
   4  -5   1      117.95      110.61     10.64 o 
   5  -5   1        6.80        6.07      5.47 o 
   6  -5   1       39.08       35.60      8.02 o 
   7  -5   1       16.30       18.20     11.33 o 
   8  -5   1        0.15        7.63     11.94 o 
  -8  -4   1        4.37       18.93     12.27 o 
  -7  -4   1        2.62       17.70     15.09 o 
  -6  -4   1       64.57       56.33     10.20 o 
  -5  -4   1     1324.13     1323.25     24.18 o 
  -4  -4   1        2.74        5.16      3.83 o 
  -3  -4   1        2.79        7.36      2.95 o 
  -2  -4   1        2.80        2.81      2.23 o 
  -1  -4   1        2.54        2.53      2.13 o 
   0  -4   1     1539.44     1643.18     21.54 o 
   1  -4   1      275.89      334.22      7.53 o 
   2  -4   1      192.17      180.98      8.88 o 
   3  -4   1       85.71       92.35      6.67 o 
   4  -4   1       50.46       49.01      4.79 o 
   5  -4   1        4.76        5.67      5.67 o 
   6  -4   1      131.73      113.62      9.47 o 
   7  -4   1      131.61      139.35     15.36 o 
   8  -4   1       12.01        2.09     12.24 o 
  -8  -3   1        6.85        8.74     13.09 o 
  -7  -3   1        0.14        9.80      9.08 o 
  -6  -3   1      366.63      379.98     18.43 o 
  -5  -3   1      278.47      249.24      9.92 o 
  -4  -3   1      198.90      186.74      7.73 o 
  -3  -3   1      203.31      176.69      6.46 o 
  -2  -3   1      357.19      363.88      9.20 o 
  -1  -3   1      820.81      793.80     11.54 o 
   0  -3   1     7932.55     9302.83     94.54 o 
   1  -3   1    15047.16    16674.63    166.53 o 
   2  -3   1      768.19      792.59     12.79 o 
   3  -3   1     1455.24     1476.48     22.48 o 
   4  -3   1      517.53      556.06     15.14 o 
   5  -3   1      230.62      228.16      9.56 o 
   6  -3   1       98.42      102.44      9.13 o 
   7  -3   1       58.76       68.65     12.87 o 
   8  -3   1       35.85       41.73     13.13 o 
  -8  -2   1        0.35       13.44     12.30 o 
  -7  -2   1        6.07        8.22      7.46 o 
  -6  -2   1       26.81       42.42      7.47 o 
  -5  -2   1      118.32      120.52      9.00 o 
  -4  -2   1       14.32       16.07      4.09 o 
  -3  -2   1        4.59        8.07      3.02 o 
  -2  -2   1      118.14      112.38      6.34 o 
  -1  -2   1      292.83      270.14      7.11 o 
   0  -2   1     4620.90     4845.86     50.17 o 
   1  -2   1       92.66      113.01      3.28 o 
   2  -2   1       60.27       67.21      5.81 o 
   3  -2   1       82.63       96.01      4.96 o 
   4  -2   1       16.90       15.65      3.88 o 
   5  -2   1       29.13       33.38      4.77 o 
   6  -2   1      224.53      223.19     13.29 o 
   7  -2   1      126.62      115.26     14.61 o 
   8  -2   1       17.15       21.30     12.82 o 
  -8  -1   1        4.70       12.69      9.24 o 
  -7  -1   1        5.65       -3.88      7.09 o 
  -6  -1   1       14.25       14.88      5.71 o 
  -5  -1   1      106.02      105.72      7.32 o 
  -4  -1   1      422.57      397.06     11.36 o 
  -3  -1   1        3.44        7.19      3.74 o 
  -2  -1   1     2044.23     2012.69     87.16 o 
  -1  -1   1       28.86       25.23      2.56 o 
   0  -1   1     2307.59     2694.93     40.00 o 
   1  -1   1     8632.19     9224.39    134.15 o 
   2  -1   1      153.76      163.69      6.23 o 
   3  -1   1     1265.89     1309.30     19.87 o 
   4  -1   1      477.95      398.60     27.52 o 
   5  -1   1      154.45      149.90      8.17 o 
   6  -1   1       20.93       19.89      6.71 o 
   7  -1   1      199.33      181.54     21.65 o 
   8  -1   1        0.08        5.10     12.33 o 
  -8   0   1       36.41       40.45     10.54 o 
  -7   0   1      206.11      226.58     13.92 o 
  -6   0   1     1016.87     1016.68     21.77 o 
  -5   0   1      355.29      349.61     11.81 o 
  -4   0   1     3354.05     3652.83     46.98 o 
  -3   0   1      927.02      930.40     20.14 o 
  -2   0   1      768.04      807.15     15.60 o 
  -1   0   1     1313.21     1465.85     20.11 o 
   1   0   1       17.40       15.79      2.52 o 
   2   0   1        0.01       -0.46      1.57 o 
   3   0   1       13.67       11.96      2.44 o 
   4   0   1      120.94      109.12      5.47 o 
   5   0   1        4.62        5.86      3.49 o 
   6   0   1        1.36        2.72      6.13 o 
   7   0   1      124.42      120.22     11.57 o 
   8   0   1        1.63       -3.15      8.39 o 
  -8   1   1        3.46       -1.54     10.97 o 
  -7   1   1        0.00        3.36      7.42 o 
  -6   1   1       36.51       41.23      5.75 o 
  -5   1   1       42.98       44.08      5.07 o 
  -4   1   1        5.50        5.60      3.29 o 
  -3   1   1      323.03      318.39     10.46 o 
  -2   1   1     1176.92     1246.61     17.65 o 
  -1   1   1        5.52        4.91      1.16 o 
   0   1   1     2269.46     2469.19     37.13 o 
   1   1   1        9.67        9.72      1.57 o 
   2   1   1       16.62       16.05      2.58 o 
   3   1   1     1066.51     1185.11     18.60 o 
   4   1   1      537.88      541.86     12.68 o 
   5   1   1        2.69        3.10      5.22 o 
   6   1   1       29.15       18.20      6.61 o 
   7   1   1       36.06       57.78      8.87 o 
   8   1   1        4.40       10.56      9.42 o 
  -8   2   1        2.36        9.01     11.07 o 
  -7   2   1       39.55       19.96      9.95 o 
  -6   2   1      266.00      279.56     12.78 o 
  -5   2   1        4.77        4.28      4.09 o 
  -4   2   1       77.41       91.11      5.64 o 
  -3   2   1      139.71      127.62      5.55 o 
  -2   2   1     1980.31     2095.38     26.04 o 
  -1   2   1       11.32        6.87      1.63 o 
   0   2   1      103.67       83.15      3.32 o 
   1   2   1     1913.99     2140.28     24.81 o 
   2   2   1      433.55      450.35      9.02 o 
   3   2   1     1199.75     1347.27     39.17 o 
   4   2   1        0.64       -5.46      3.64 o 
   5   2   1      170.89      147.72     10.00 o 
   6   2   1      197.13      196.72     12.49 o 
   7   2   1       86.41       74.72      9.74 o 
   8   2   1        5.05       16.28      9.77 o 
  -8   3   1        1.40       13.26     11.50 o 
  -7   3   1      101.43      110.80     10.45 o 
  -6   3   1       10.14       16.92      5.70 o 
  -5   3   1      238.61      236.45      9.48 o 
  -4   3   1       91.95       76.28      8.40 o 
  -3   3   1      146.71      141.79      5.57 o 
  -2   3   1      576.00      606.84     10.31 o 
  -1   3   1     6660.49     7535.27     78.37 o 
   0   3   1      539.27      555.08      9.48 o 
   1   3   1      186.83      176.14      6.07 o 
   2   3   1      303.34      308.61      7.50 o 
   3   3   1       87.64       97.62      5.08 o 
   4   3   1        0.19       -0.94      3.98 o 
   5   3   1       44.06       45.47      6.59 o 
   6   3   1      464.40      447.32     17.90 o 
   7   3   1       16.01       30.50      9.66 o 
   8   3   1       38.35        8.40     11.80 o 
  -8   4   1       16.88        6.27     11.78 o 
  -7   4   1      292.49      298.43     18.83 o 
  -6   4   1        1.93        6.25      6.23 o 
  -5   4   1      139.15      154.65     10.06 o 
  -4   4   1      163.79      150.74      6.18 o 
  -3   4   1      398.60      367.38     12.52 o 
  -2   4   1     1852.84     1877.49     30.78 o 
  -1   4   1     2205.69     2285.22     28.38 o 
   0   4   1      320.77      323.75      7.53 o 
   1   4   1      269.39      255.46      7.96 o 
   2   4   1      756.39      693.95     12.66 o 
   3   4   1      112.36      116.23      5.83 o 
   4   4   1     1038.40      997.73     18.81 o 
   5   4   1       95.85      119.69     11.86 o 
   6   4   1        0.31        1.74      6.67 o 
   7   4   1       12.26       25.83     11.32 o 
  -8   5   1       20.08       14.17     13.07 o 
  -7   5   1       59.53       49.07     10.03 o 
  -6   5   1       79.68       87.34      9.24 o 
  -5   5   1       39.89       33.54     10.48 o 
  -4   5   1       80.22       72.53      7.10 o 
  -3   5   1      607.67      614.17     17.10 o 
  -2   5   1      285.32      274.91     12.58 o 
  -1   5   1      178.38      170.26      5.97 o 
   0   5   1      612.70      635.75     12.28 o 
   1   5   1      509.61      535.93     20.39 o 
   2   5   1      149.22      153.54     11.09 o 
   3   5   1        5.92       12.32      3.69 o 
   4   5   1      126.53      121.91      7.08 o 
   5   5   1      284.13      260.66     12.55 o 
   6   5   1       22.37       22.49     16.46 o 
   7   5   1        9.93       13.93     17.56 o 
  -8   6   1       19.76        6.23     11.99 o 
  -7   6   1        8.25        7.99      8.43 o 
  -6   6   1       45.62       44.72      8.11 o 
  -5   6   1        7.96       16.26      5.95 o 
  -4   6   1       33.20       32.80      5.84 o 
  -3   6   1      109.75      105.71     12.25 o 
  -2   6   1      209.44      211.37      8.87 o 
  -1   6   1      120.70      104.34      5.44 o 
   0   6   1     1001.21     1000.37     17.43 o 
   1   6   1       21.80       13.06      4.21 o 
   2   6   1      723.91      696.24     22.37 o 
   3   6   1       27.30       37.88      4.84 o 
   4   6   1        4.77        1.50      5.01 o 
   5   6   1        0.68       -8.82     13.39 o 
   6   6   1       94.33       93.02     22.96 o 
   7   6   1       31.72       68.45     14.56 o 
  -7   7   1        8.23       16.51      9.48 o 
  -6   7   1       96.87       99.36     17.10 o 
  -5   7   1       39.02       48.69      7.93 o 
  -4   7   1       66.04       57.04      7.01 o 
  -3   7   1      174.71      169.90      9.77 o 
  -2   7   1      131.78      116.66     11.40 o 
  -1   7   1      310.72      293.57      9.27 o 
   0   7   1       27.32       33.32      4.46 o 
   1   7   1       43.88       41.81      4.72 o 
   2   7   1      445.47      401.73     17.94 o 
   3   7   1      232.45      215.95     11.25 o 
   4   7   1      389.58      377.31     16.46 o 
   5   7   1       20.07       35.56     20.73 o 
   6   7   1       12.39        0.82      9.90 o 
  -7   8   1        0.46       -4.15      9.37 o 
  -6   8   1        0.00        6.71      8.07 o 
  -5   8   1        1.00       10.44      6.87 o 
  -4   8   1      191.63      169.98     11.33 o 
  -3   8   1        3.58        4.12      5.60 o 
  -2   8   1      500.58      477.47     15.96 o 
  -1   8   1       27.56       29.07      4.70 o 
   0   8   1      458.75      459.85     12.80 o 
   1   8   1       43.64       41.92      5.33 o 
   2   8   1       66.67       82.10     12.28 o 
   3   8   1       46.51       45.23      7.65 o 
   4   8   1       60.46       65.50     11.99 o 
   5   8   1        6.58       12.78     31.19 o 
   6   8   1        4.26        4.33      9.64 o 
  -7   9   1       20.70       36.32     17.56 o 
  -6   9   1       35.10       39.69     10.25 o 
  -5   9   1       67.95       78.93      9.89 o 
  -4   9   1       23.47       21.75      7.41 o 
  -3   9   1      379.27      318.26     20.54 o 
  -2   9   1       12.45        9.37      5.38 o 
  -1   9   1       20.87       26.73      5.50 o 
   0   9   1      184.37      186.03      9.18 o 
   1   9   1        5.12       19.93      6.36 o 
   2   9   1      393.78      345.84     15.40 o 
   3   9   1        4.83       10.57      6.94 o 
   4   9   1       40.76       48.46     11.84 o 
   5   9   1       10.72       -5.00     10.35 o 
  -6  10   1        5.18       17.06     10.16 o 
  -5  10   1        5.31       11.65      8.25 o 
  -4  10   1       53.22       48.91      8.85 o 
  -3  10   1       64.68       68.32      8.95 o 
  -2  10   1      139.81      134.82     10.23 o 
  -1  10   1      140.03      122.61      9.60 o 
   0  10   1       13.83        8.69      6.01 o 
   1  10   1       13.91       15.82      9.36 o 
   2  10   1       31.78       33.20     13.56 o 
   3  10   1        4.52        4.32      8.82 o 
   4  10   1       19.41       12.37     19.63 o 
   5  10   1        1.55       12.96     12.69 o 
  -5  11   1       13.45       21.89      9.18 o 
  -4  11   1       27.48       29.75     17.72 o 
  -3  11   1       30.10       48.25      9.37 o 
  -2  11   1        0.64        2.06      6.78 o 
  -1  11   1      263.24      315.19     18.69 o 
   0  11   1        6.31        7.29      7.32 o 
   1  11   1        0.03       -8.09      8.67 o 
   2  11   1        0.70        9.01      7.04 o 
   3  11   1       42.13       76.84     10.06 o 
   4  11   1       97.16      111.88     17.42 o 
  -5  12   1        0.21       11.22     10.10 o 
  -4  12   1       21.75       20.02      9.06 o 
  -3  12   1       54.05       82.70     14.34 o 
  -2  12   1        3.35        5.91      8.86 o 
  -1  12   1        5.29        0.83      8.46 o 
   0  12   1       70.23       59.18     11.70 o 
   1  12   1        2.22        2.06      9.19 o 
   2  12   1       14.56       16.50      8.70 o 
   3  12   1       10.67       12.77     13.44 o 
  -3  13   1       57.50       65.07     16.64 o 
  -2  13   1        0.01       17.41     11.03 o 
  -1  13   1       14.16       17.04     15.19 o 
   0  13   1        6.04       20.69     19.56 o 
   1  13   1      138.33      139.17     17.39 o 
   2  13   1        0.36       16.99     16.27 o 
   0 -14   2        0.50       13.84     10.80 o 
   1 -14   2        0.33        9.40     11.85 o 
  -2 -13   2       67.34       98.87     13.73 o 
  -1 -13   2       17.04       30.93     10.94 o 
   0 -13   2        3.75       24.55     10.30 o 
   1 -13   2        4.22       10.88      9.96 o 
   2 -13   2       27.63       24.55     11.91 o 
   3 -13   2      265.84      276.29     22.20 o 
  -4 -12   2        9.21       16.14     10.76 o 
  -3 -12   2        0.90       -0.35      9.08 o 
  -2 -12   2        4.93        8.76      8.08 o 
  -1 -12   2       22.46       22.35     18.83 o 
   0 -12   2        0.47       16.40      9.22 o 
   1 -12   2       13.87       11.86     13.33 o 
   2 -12   2       44.09       34.79     15.14 o 
   3 -12   2        0.02        1.72      9.24 o 
   4 -12   2        4.19       11.11      9.84 o 
   5 -12   2       24.65       24.41     12.83 o 
  -4 -11   2       90.91       77.49     12.28 o 
  -3 -11   2       63.93       87.05     10.57 o 
  -2 -11   2        0.05       17.32      8.67 o 
  -1 -11   2       69.19       56.94      9.38 o 
   0 -11   2       29.55       50.99     10.06 o 
   1 -11   2        5.64        1.75      8.22 o 
   2 -11   2       76.70       89.72     10.55 o 
   3 -11   2        9.66       16.43      8.60 o 
   4 -11   2       26.29       68.73     10.67 o 
   5 -11   2        9.80       21.87     15.17 o 
  -5 -10   2        0.87        1.48     11.07 o 
  -4 -10   2       41.71       46.17     10.08 o 
  -3 -10   2      388.86      382.11     17.74 o 
  -2 -10   2        7.42       13.12      7.70 o 
  -1 -10   2       42.78       44.19      7.80 o 
   0 -10   2       57.44       57.49      8.18 o 
   1 -10   2       58.26       55.00      7.64 o 
   2 -10   2      108.71      105.18     13.63 o 
   3 -10   2       47.47       39.90      8.27 o 
   4 -10   2        0.09       -2.95      7.48 o 
   5 -10   2       25.40       30.66      9.39 o 
   6 -10   2       33.74       44.89     10.22 o 
  -6  -9   2        0.05        8.92     13.00 o 
  -5  -9   2       39.15       48.10     12.92 o 
  -4  -9   2       52.54       66.09      9.40 o 
  -3  -9   2        0.17        8.38     11.98 o 
  -2  -9   2       21.80       17.20      6.69 o 
  -1  -9   2      265.38      237.74     13.57 o 
   0  -9   2       24.52       31.16      6.52 o 
   1  -9   2      219.53      196.04     10.75 o 
   2  -9   2      599.67      572.76     18.99 o 
   3  -9   2      332.39      285.65     14.31 o 
   4  -9   2      115.52      135.42     10.97 o 
   5  -9   2        1.76       -6.95      7.67 o 
   6  -9   2       25.95       38.00      9.68 o 
   7  -9   2        2.33       17.14     12.89 o 
  -6  -8   2        0.01       -6.58     10.77 o 
  -5  -8   2      322.71      284.44     16.62 o 
  -4  -8   2        6.86        7.73      7.21 o 
  -3  -8   2      232.93      226.53     12.38 o 
  -2  -8   2      302.38      290.37     13.23 o 
  -1  -8   2       25.61       39.95      6.82 o 
   0  -8   2      211.08      197.82     13.65 o 
   1  -8   2      132.71      131.67      7.15 o 
   2  -8   2       88.23       85.96      9.30 o 
   3  -8   2       31.29       36.20      6.72 o 
   4  -8   2        1.27       -0.06      6.37 o 
   5  -8   2        2.91       11.98      7.29 o 
   6  -8   2        0.34       14.27      9.70 o 
   7  -8   2        0.15       -7.39     11.94 o 
  -7  -7   2        0.62        5.66     10.84 o 
  -6  -7   2       28.04       23.52     10.83 o 
  -5  -7   2      478.82      413.64     18.08 o 
  -4  -7   2     1390.21     1392.80     67.44 o 
  -3  -7   2      290.60      272.35     12.85 o 
  -2  -7   2       18.67       38.87      6.25 o 
  -1  -7   2      140.25      149.75      6.57 o 
   0  -7   2       96.91       86.62      5.62 o 
   1  -7   2       13.61       16.39      3.89 o 
   2  -7   2       10.59        8.51      3.42 o 
   3  -7   2       85.69       86.15      7.75 o 
   4  -7   2        1.37        6.65      5.35 o 
   5  -7   2      209.78      211.34     32.86 o 
   6  -7   2       21.21       11.16      8.47 o 
   7  -7   2        5.22       20.55     10.15 o 
  -7  -6   2      117.59      138.85     16.57 o 
  -6  -6   2        0.55       13.58     11.49 o 
  -5  -6   2        0.42        4.89      8.66 o 
  -4  -6   2      171.23      120.84     12.31 o 
  -3  -6   2      528.15      508.51     16.65 o 
  -2  -6   2      291.16      295.26     11.81 o 
  -1  -6   2     1133.20     1093.22     17.47 o 
   0  -6   2      169.49      183.05     11.74 o 
   1  -6   2     1641.80     1772.54     25.43 o 
   2  -6   2     4441.58     4649.67     57.34 o 
   3  -6   2       42.68       43.50      5.89 o 
   4  -6   2      226.28      232.83     12.75 o 
   5  -6   2       14.68        9.52      6.41 o 
   6  -6   2        5.65       12.33      7.23 o 
   7  -6   2       12.55       30.27     12.68 o 
   8  -6   2       20.95        5.30     13.55 o 
  -7  -5   2       19.75       36.21     11.06 o 
  -6  -5   2        5.80        7.46      8.75 o 
  -5  -5   2       42.53       45.05      7.47 o 
  -4  -5   2      446.23      401.00     49.54 o 
  -3  -5   2      156.60      164.36      5.85 o 
  -2  -5   2        6.81       10.60      4.25 o 
  -1  -5   2       18.54       18.44      4.39 o 
   0  -5   2      207.61      188.08      6.36 o 
   1  -5   2       26.06       22.12      3.13 o 
   2  -5   2     1178.29     1157.31     17.71 o 
   3  -5   2        4.30        3.52      4.07 o 
   4  -5   2        7.00        5.51      5.16 o 
   5  -5   2       63.31       60.96     14.70 o 
   6  -5   2       33.68       35.08      8.61 o 
   7  -5   2      122.37      130.72     19.97 o 
   8  -5   2       19.08        9.52     14.67 o 
  -8  -4   2        7.69        8.60     11.49 o 
  -7  -4   2        0.57        6.68      9.80 o 
  -6  -4   2      156.85      181.35     15.59 o 
  -5  -4   2      422.89      405.32     13.00 o 
  -4  -4   2      206.86      197.58      7.69 o 
  -3  -4   2      457.21      442.66     14.95 o 
  -2  -4   2      641.72      718.93     16.67 o 
  -1  -4   2      213.65      208.57     10.42 o 
   0  -4   2        6.15        9.23      2.63 o 
   1  -4   2     1654.82     1667.04     21.95 o 
   2  -4   2      519.72      519.39     11.23 o 
   3  -4   2      797.28      780.49     14.76 o 
   4  -4   2       80.79       79.83      5.75 o 
   5  -4   2      165.83      165.73     24.89 o 
   6  -4   2       68.93       76.50     11.99 o 
   7  -4   2        4.84       26.33     10.65 o 
   8  -4   2        6.78       12.62     12.39 o 
  -8  -3   2       17.23       20.47     11.66 o 
  -7  -3   2      121.71      150.05     15.11 o 
  -6  -3   2      141.39      151.11      9.04 o 
  -5  -3   2      342.04      328.05     14.51 o 
  -4  -3   2      250.71      237.47      8.75 o 
  -3  -3   2      111.40      124.57      5.53 o 
  -2  -3   2      141.77      133.95      4.38 o 
  -1  -3   2      797.46      846.45     16.07 o 
   0  -3   2      295.46      292.93      6.23 o 
   1  -3   2      961.03     1035.78     16.68 o 
   2  -3   2      832.08      869.80     21.71 o 
   3  -3   2       72.84       75.21      5.81 o 
   4  -3   2       30.02       33.47      7.29 o 
   5  -3   2        9.55       18.95      4.62 o 
   6  -3   2       35.44       35.01      9.16 o 
   7  -3   2        2.63      -13.77      9.18 o 
   8  -3   2        0.11       14.83     13.26 o 
  -8  -2   2       37.93       54.13     13.25 o 
  -7  -2   2       26.67       24.16      7.90 o 
  -6  -2   2      199.08      213.74     10.52 o 
  -5  -2   2      336.17      340.69     11.78 o 
  -4  -2   2      278.20      292.16      9.71 o 
  -3  -2   2      203.55      178.94     12.12 o 
  -2  -2   2      696.77      696.92     12.04 o 
  -1  -2   2      294.05      302.63      7.99 o 
   0  -2   2      985.52      966.68     14.38 o 
   1  -2   2    19222.24    21020.75    207.19 o 
   2  -2   2       52.56       51.83      3.30 o 
   3  -2   2      490.99      478.80     10.73 o 
   4  -2   2       25.51       26.18      3.63 o 
   5  -2   2       98.81       96.46      6.23 o 
   6  -2   2        1.95       -7.83      6.15 o 
   7  -2   2      154.64      159.04     24.01 o 
   8  -2   2        2.20       15.63     12.25 o 
  -8  -1   2       23.92       34.70     10.10 o 
  -7  -1   2       66.58       67.51      9.75 o 
  -6  -1   2      164.72      165.52      9.65 o 
  -5  -1   2      494.60      473.40     16.88 o 
  -4  -1   2        3.35        6.40      3.70 o 
  -3  -1   2     2558.56     2772.54     42.24 o 
  -2  -1   2      311.58      326.30      7.85 o 
  -1  -1   2     1384.27     1490.00     17.93 o 
   0  -1   2      996.51     1106.78     19.94 o 
   1  -1   2     7144.58     7980.47     93.13 o 
   2  -1   2     2325.50     2396.97     33.05 o 
   3  -1   2      375.67      336.28      9.44 o 
   4  -1   2       65.78       43.80      7.32 o 
   5  -1   2        3.30        6.30      3.75 o 
   6  -1   2        0.09        9.73      6.34 o 
   7  -1   2       75.22       43.28     21.22 o 
   8  -1   2        3.52       11.15     11.97 o 
  -8   0   2        4.57       -1.68     11.91 o 
  -7   0   2        1.70        4.05      7.23 o 
  -6   0   2       10.67       10.61      5.69 o 
  -5   0   2        7.27        6.70      4.51 o 
  -4   0   2       58.18       73.97      6.84 o 
  -3   0   2       58.02       74.45      4.89 o 
  -2   0   2      119.07      127.17      5.84 o 
  -1   0   2     2996.31     3296.64     63.09 o 
   0   0   2       39.01       39.12      1.83 o 
   1   0   2        4.59        5.70      2.18 o 
   2   0   2     1460.14     1474.02     21.14 o 
   3   0   2     1919.36     2213.00     53.53 o 
   4   0   2      309.99      317.26      8.87 o 
   5   0   2        8.68        7.88      5.43 o 
   6   0   2        6.89       16.56      6.83 o 
   7   0   2        5.04        7.43      7.61 o 
   8   0   2       52.02       67.43     17.91 o 
  -8   1   2       27.83       25.78     13.16 o 
  -7   1   2       85.61      104.80     12.73 o 
  -6   1   2        1.08        3.96      4.84 o 
  -5   1   2      182.27      183.06     10.50 o 
  -4   1   2      386.11      384.91     11.25 o 
  -3   1   2      211.07      210.97      8.42 o 
  -2   1   2     1614.91     1666.76     25.47 o 
  -1   1   2      822.84      821.89     11.32 o 
   0   1   2     6275.78     6565.62     77.37 o 
   1   1   2     2357.67     2607.47     29.34 o 
   2   1   2      420.19      492.92     12.26 o 
   3   1   2     1983.35     2197.12     36.37 o 
   4   1   2      102.96       90.86      4.66 o 
   5   1   2       26.59       30.10      8.21 o 
   6   1   2        5.17       14.67      6.93 o 
   7   1   2       47.34       46.35      9.15 o 
   8   1   2       23.51       30.70     10.30 o 
  -8   2   2        6.07       -0.21     10.66 o 
  -7   2   2       44.76       38.04      8.86 o 
  -6   2   2       25.33       26.30      7.32 o 
  -5   2   2       33.42       25.69      4.67 o 
  -4   2   2      269.32      280.93      9.27 o 
  -3   2   2      262.53      292.13      8.14 o 
  -2   2   2      144.43      143.33      5.29 o 
  -1   2   2    10949.83    12271.18    123.14 o 
   0   2   2      617.32      575.89     46.15 o 
   1   2   2      762.86      754.77     11.26 o 
   2   2   2      239.50      252.35      6.41 o 
   3   2   2      187.54      208.11      6.91 o 
   4   2   2       53.42       63.07      8.87 o 
   5   2   2        2.68       12.54      5.61 o 
   6   2   2      280.90      267.40     14.18 o 
   7   2   2        0.01        0.12     11.13 o 
   8   2   2       33.73       40.11     12.18 o 
  -8   3   2        0.57       -2.05     17.94 o 
  -7   3   2      176.73      163.43     12.07 o 
  -6   3   2       39.89       39.15      6.86 o 
  -5   3   2      250.63      244.84      9.70 o 
  -4   3   2      762.03      772.45     15.83 o 
  -3   3   2      111.55      137.51      5.42 o 
  -2   3   2      152.01      142.46      5.34 o 
  -1   3   2     2697.68     3026.63     40.35 o 
   0   3   2     1708.31     1717.00     21.67 o 
   1   3   2      229.00      227.83      6.08 o 
   2   3   2     3920.76     4323.34     49.20 o 
   3   3   2      399.72      358.62     10.09 o 
   4   3   2      131.92      122.20      6.97 o 
   5   3   2      264.98      238.54     12.59 o 
   6   3   2        1.45       13.35      6.94 o 
   7   3   2       66.21       81.56     10.93 o 
   8   3   2       30.70        3.43     17.71 o 
  -8   4   2      101.22       96.02     16.26 o 
  -7   4   2       14.26       26.46      8.53 o 
  -6   4   2        3.54       13.19      6.06 o 
  -5   4   2       12.70        5.64      8.06 o 
  -4   4   2       39.99       35.77      3.86 o 
  -3   4   2      638.66      665.10     21.86 o 
  -2   4   2      140.49      116.87      4.82 o 
  -1   4   2        0.33        1.92      2.33 o 
   0   4   2       30.44       28.17      3.12 o 
   1   4   2      201.49      175.31     13.31 o 
   2   4   2      215.79      199.97      6.57 o 
   3   4   2       16.85       13.20      3.74 o 
   4   4   2        2.89       -0.80      4.50 o 
   5   4   2       40.16       51.57     11.08 o 
   6   4   2        7.42       10.80      6.68 o 
   7   4   2        2.39        4.65     11.01 o 
  -8   5   2       34.32       36.03     18.31 o 
  -7   5   2       25.38       16.92      8.15 o 
  -6   5   2       46.12       46.69      8.21 o 
  -5   5   2        6.08        5.25      5.21 o 
  -4   5   2      105.21      100.37      8.07 o 
  -3   5   2      125.83      113.55      7.47 o 
  -2   5   2        0.09       -0.43      2.65 o 
  -1   5   2      148.23      161.61      6.03 o 
   0   5   2      276.11      260.47      8.46 o 
   1   5   2      358.89      409.58     11.60 o 
   2   5   2      883.64      822.75     15.19 o 
   3   5   2       26.81       33.45      4.68 o 
   4   5   2     1261.12     1193.65     30.25 o 
   5   5   2      134.95      132.88      9.81 o 
   6   5   2       51.63       97.92     14.10 o 
   7   5   2       36.44       49.96     19.76 o 
  -8   6   2        0.15       26.59     13.83 o 
  -7   6   2        0.76       -1.32      8.46 o 
  -6   6   2       63.49       59.84      8.94 o 
  -5   6   2       24.22       28.49      9.66 o 
  -4   6   2       82.55       71.05      7.20 o 
  -3   6   2        4.94        7.32      4.40 o 
  -2   6   2       43.63       41.61      3.81 o 
  -1   6   2      318.11      317.92      9.20 o 
   0   6   2      175.48      142.09      6.30 o 
   1   6   2     1371.55     1359.49     21.87 o 
   2   6   2      640.37      701.79     14.72 o 
   3   6   2      116.86      118.04      6.65 o 
   4   6   2        0.79        0.07      5.89 o 
   5   6   2      109.67      127.14     14.63 o 
   6   6   2        5.22       37.35     18.93 o 
   7   6   2        2.40       -5.46     10.40 o 
  -7   7   2        0.02        6.40      8.68 o 
  -6   7   2        8.21       22.01      8.16 o 
  -5   7   2       13.35        6.09      6.36 o 
  -4   7   2       48.87       40.62      6.50 o 
  -3   7   2       44.14       34.98      5.79 o 
  -2   7   2        1.01        0.52      3.30 o 
  -1   7   2       27.53       34.01      4.41 o 
   0   7   2      483.01      524.06     13.02 o 
   1   7   2       61.20       52.64      5.77 o 
   2   7   2       13.12       14.65      4.43 o 
   3   7   2       70.27       75.93      6.66 o 
   4   7   2      105.36       96.20     12.67 o 
   5   7   2       51.41       46.93     11.22 o 
   6   7   2       91.36      116.01     17.31 o 
  -7   8   2        0.34        3.50      9.05 o 
  -6   8   2       13.32       29.80     13.26 o 
  -5   8   2       20.28       33.35      8.36 o 
  -4   8   2       82.72       63.88      8.13 o 
  -3   8   2      160.82      147.87      9.97 o 
  -2   8   2      608.03      568.55     17.63 o 
  -1   8   2       29.56       30.35      4.81 o 
   0   8   2      303.72      278.72     10.30 o 
   1   8   2       72.71       66.93      6.01 o 
   2   8   2      270.01      274.67     18.57 o 
   3   8   2      397.55      387.66     15.90 o 
   4   8   2       93.21       99.46     28.41 o 
   5   8   2        2.75       10.36     13.60 o 
   6   8   2       45.66       34.99     13.16 o 
  -7   9   2        0.11        4.60      9.76 o 
  -6   9   2        1.94       18.29      9.34 o 
  -5   9   2       15.55       13.46      8.45 o 
  -4   9   2       28.71       51.12      8.19 o 
  -3   9   2       97.69       88.84      8.72 o 
  -2   9   2      100.17       98.11      8.77 o 
  -1   9   2       13.30       18.84      5.15 o 
   0   9   2        1.02        4.83      4.73 o 
   1   9   2        7.16       17.97      5.52 o 
   2   9   2        0.15        5.93      5.66 o 
   3   9   2        7.77       14.07      8.26 o 
   4   9   2       16.87        9.62     10.72 o 
   5   9   2        0.13       -2.27     10.98 o 
  -6  10   2        0.01        9.99     11.20 o 
  -5  10   2        9.37       22.67     10.50 o 
  -4  10   2        1.29        8.21      7.77 o 
  -3  10   2       17.48       21.70      7.04 o 
  -2  10   2        3.34       20.71      6.25 o 
  -1  10   2       81.96       72.92      8.51 o 
   0  10   2      381.59      367.99     13.31 o 
   1  10   2      296.21      304.57     14.54 o 
   2  10   2       93.45       92.29     12.81 o 
   3  10   2       98.52      102.02     13.60 o 
   4  10   2      128.90      139.70     16.78 o 
   5  10   2        0.12       18.69     22.36 o 
  -5  11   2        0.84        8.87      9.22 o 
  -4  11   2      108.62      121.36     11.81 o 
  -3  11   2       51.99       69.36      9.12 o 
  -2  11   2       28.95       28.25     10.89 o 
  -1  11   2       24.69       22.94     10.59 o 
   0  11   2       69.63       70.60     10.55 o 
   1  11   2        0.01        6.88      7.48 o 
   2  11   2       40.82       46.64      8.79 o 
   3  11   2       23.52       22.89     20.19 o 
   4  11   2       14.39       40.61     14.54 o 
  -4  12   2        4.09       16.84     14.33 o 
  -3  12   2        5.47       12.75     17.05 o 
  -2  12   2        0.20        2.00      7.73 o 
  -1  12   2       21.79       32.66      9.81 o 
   0  12   2       18.77       28.25      9.94 o 
   1  12   2       40.12       53.78     11.10 o 
   2  12   2        0.06       11.65      8.90 o 
   3  12   2       38.50       29.32     13.94 o 
  -3  13   2       47.30       67.65     28.61 o 
  -2  13   2       30.59       52.97     20.27 o 
  -1  13   2        5.05       27.92     16.26 o 
   0  13   2       75.20       77.59     26.13 o 
   1  13   2       15.23       33.81     11.00 o 
   0 -14   3        0.14        3.16     11.33 o 
   1 -14   3       17.64       14.08     12.00 o 
  -2 -13   3        6.01       19.17     11.61 o 
  -1 -13   3        6.32       26.50     10.11 o 
   0 -13   3       11.28       26.74     10.23 o 
   1 -13   3        0.12        6.23      9.36 o 
   2 -13   3        0.69       16.31     11.75 o 
   3 -13   3        4.26        5.83     12.83 o 
  -4 -12   3       19.00       28.28     11.23 o 
  -3 -12   3        1.40        5.79      9.19 o 
  -2 -12   3       95.96      113.50     12.71 o 
  -1 -12   3        6.62        4.05      8.78 o 
   0 -12   3       70.26       86.35     12.51 o 
   1 -12   3       99.35       86.54     12.84 o 
   2 -12   3       59.08       80.22     13.52 o 
   3 -12   3       51.45       54.59     13.08 o 
   4 -12   3        9.25       10.10      9.02 o 
  -4 -11   3       18.14       34.36     10.56 o 
  -3 -11   3       53.52       67.56     10.29 o 
  -2 -11   3       22.93       31.34      8.39 o 
  -1 -11   3       34.59       37.38      8.43 o 
   0 -11   3       27.44       28.58      9.09 o 
   1 -11   3       20.12       10.64      8.56 o 
   2 -11   3       26.77       10.61     10.10 o 
   3 -11   3        6.94       12.14     10.27 o 
   4 -11   3       16.66       28.74      9.55 o 
   5 -11   3        0.82       11.53      8.89 o 
  -5 -10   3        5.70        3.28     11.08 o 
  -4 -10   3      189.83      196.36     20.06 o 
  -3 -10   3        1.98        7.54      8.77 o 
  -2 -10   3       21.86       10.58      7.72 o 
  -1 -10   3      226.81      169.70     11.74 o 
   0 -10   3      231.43      206.55     11.53 o 
   1 -10   3       92.61       90.12     11.25 o 
   2 -10   3       45.85       48.05      8.24 o 
   3 -10   3        0.14       -3.04      6.92 o 
   4 -10   3       36.88       57.58      9.77 o 
   5 -10   3       16.91       26.45      9.18 o 
   6 -10   3        5.14       19.54     10.33 o 
  -6  -9   3        0.47       -6.79     11.96 o 
  -5  -9   3       12.66       17.65      9.08 o 
  -4  -9   3      402.85      388.41     17.93 o 
  -3  -9   3      174.97      171.83     12.00 o 
  -2  -9   3      153.92      153.62     11.92 o 
  -1  -9   3        4.56        5.32      8.61 o 
   0  -9   3      219.73      223.49     11.64 o 
   1  -9   3       99.07      118.00     12.23 o 
   2  -9   3      757.11      714.29     21.50 o 
   3  -9   3        2.12        7.73      7.04 o 
   4  -9   3        6.50        5.03      6.55 o 
   5  -9   3        9.86       -2.78      9.68 o 
   6  -9   3       52.34       58.28     10.41 o 
  -6  -8   3       15.99        7.91     19.24 o 
  -5  -8   3        5.25        7.83      7.42 o 
  -4  -8   3        3.32       12.47      6.58 o 
  -3  -8   3       68.70       66.71      8.64 o 
  -2  -8   3       84.96       79.67      8.50 o 
  -1  -8   3       15.74       20.27     11.70 o 
   0  -8   3      122.16      123.39      7.10 o 
   1  -8   3      463.79      411.54     11.43 o 
   2  -8   3        3.76        2.62      7.52 o 
   3  -8   3       37.40       45.24     10.92 o 
   4  -8   3        0.03       -1.77      6.01 o 
   5  -8   3      127.98      129.03     16.91 o 
   6  -8   3        0.03       -0.21      8.28 o 
   7  -8   3       26.56       22.80     15.41 o 
  -7  -7   3       70.45      104.91     15.28 o 
  -6  -7   3       34.95       40.94     11.36 o 
  -5  -7   3        0.49       -5.51      6.94 o 
  -4  -7   3       51.77       54.42      8.47 o 
  -3  -7   3      140.77      150.98     10.07 o 
  -2  -7   3       54.73       52.61      7.41 o 
  -1  -7   3      405.44      366.01     13.38 o 
   0  -7   3      600.16      582.85     13.10 o 
   1  -7   3       51.69       46.35      4.64 o 
   2  -7   3        7.80       11.75      3.66 o 
   3  -7   3      140.88      144.12     11.12 o 
   4  -7   3       29.17       38.26      7.06 o 
   5  -7   3       75.73       87.35      9.03 o 
   6  -7   3      145.99      173.97     15.68 o 
   7  -7   3        1.85        5.44     11.73 o 
  -7  -6   3        2.19       10.71     10.64 o 
  -6  -6   3        2.61       11.18      8.84 o 
  -5  -6   3        0.43        4.65      6.15 o 
  -4  -6   3     1512.82     1446.12     31.97 o 
  -3  -6   3      108.51      107.22      8.37 o 
  -2  -6   3      111.36       85.57     10.13 o 
  -1  -6   3       44.55       45.22      5.67 o 
   0  -6   3       13.61       16.47      4.23 o 
   1  -6   3       58.68       58.63      4.35 o 
   2  -6   3      143.49      148.07      6.64 o 
   3  -6   3       21.48       21.98      5.21 o 
   4  -6   3       56.20       55.07     11.43 o 
   5  -6   3       24.20       25.05      6.55 o 
   6  -6   3       71.76       87.69      9.84 o 
   7  -6   3        0.06       -6.34     10.16 o 
  -8  -5   3        4.13       -2.17     11.07 o 
  -7  -5   3       16.04       23.59     23.50 o 
  -6  -5   3      176.20      177.55     12.97 o 
  -5  -5   3      197.30      198.19     16.73 o 
  -4  -5   3        4.17        5.90      5.46 o 
  -3  -5   3      173.52      165.83      9.52 o 
  -2  -5   3     1084.89     1175.98     24.03 o 
  -1  -5   3      745.88      741.48     17.19 o 
   0  -5   3       19.21       25.03      3.40 o 
   1  -5   3     2255.97     2364.65     35.22 o 
   2  -5   3        5.29        5.55      2.92 o 
   3  -5   3     1012.06     1002.12     17.74 o 
   4  -5   3      206.78      205.82     10.72 o 
   5  -5   3        0.04        1.84      5.45 o 
   6  -5   3        0.26       13.41      9.45 o 
   7  -5   3       26.59       20.97     12.02 o 
   8  -5   3        4.20      -10.38     12.19 o 
  -8  -4   3        5.30        2.21     16.99 o 
  -7  -4   3      129.90      128.16     14.67 o 
  -6  -4   3        4.09       15.16      6.77 o 
  -5  -4   3        8.61       17.80      4.88 o 
  -4  -4   3       44.24       41.84      4.69 o 
  -3  -4   3      445.28      412.84      9.39 o 
  -2  -4   3      589.32      544.58     14.59 o 
  -1  -4   3      172.04      175.09      7.42 o 
   0  -4   3      801.09      799.54     12.97 o 
   1  -4   3       44.08       42.52      6.97 o 
   2  -4   3      265.12      245.68      7.14 o 
   3  -4   3      392.36      390.95     10.11 o 
   4  -4   3       23.14       27.45      4.45 o 
   5  -4   3      571.90      554.71     21.08 o 
   6  -4   3        0.30       -0.69     10.56 o 
   7  -4   3       31.10       41.39     12.49 o 
   8  -4   3        1.34       19.62     13.44 o 
  -8  -3   3        0.05        2.72     15.26 o 
  -7  -3   3        0.69        2.40      9.08 o 
  -6  -3   3       80.72       71.34      7.35 o 
  -5  -3   3        2.87        2.40      4.60 o 
  -4  -3   3       11.90       14.00      4.05 o 
  -3  -3   3      187.12      198.85      9.20 o 
  -2  -3   3     1300.56     1341.12     23.89 o 
  -1  -3   3       64.59       61.25      4.50 o 
   0  -3   3      180.44      164.62      9.26 o 
   1  -3   3      903.11      865.90     13.39 o 
   2  -3   3       83.19       83.33      4.24 o 
   3  -3   3      155.11      152.93      6.26 o 
   4  -3   3      182.44      156.63      7.16 o 
   5  -3   3      410.91      364.28     14.98 o 
   6  -3   3       72.00       96.92     26.50 o 
   7  -3   3        9.46        7.00     17.61 o 
   8  -3   3        3.95       -0.81     13.02 o 
  -8  -2   3        1.73       16.77     10.90 o 
  -7  -2   3        2.25        9.50      7.49 o 
  -6  -2   3      116.38      109.39      8.78 o 
  -5  -2   3     1052.85     1032.13     24.96 o 
  -4  -2   3       50.21       62.74      6.27 o 
  -3  -2   3     3313.96     3517.68     43.27 o 
  -2  -2   3     1108.63     1117.13     23.37 o 
  -1  -2   3      491.16      516.96     11.86 o 
   0  -2   3      316.42      334.09      6.46 o 
   1  -2   3     4252.39     4520.81     56.47 o 
   2  -2   3     1811.16     1768.65     24.37 o 
   3  -2   3     1049.94     1093.85     17.93 o 
   4  -2   3      160.49      155.03      7.07 o 
   5  -2   3       10.72        4.68      7.48 o 
   6  -2   3      251.88      253.58     14.96 o 
   7  -2   3        0.01        6.54      9.94 o 
   8  -2   3        2.51        6.44     11.93 o 
  -8  -1   3       11.91       30.90     15.73 o 
  -7  -1   3       13.66       13.83      6.63 o 
  -6  -1   3       63.82       54.11      6.87 o 
  -5  -1   3       17.08       16.47      4.87 o 
  -4  -1   3        1.12        2.93      3.73 o 
  -3  -1   3     1897.42     2200.19     40.50 o 
  -2  -1   3      182.66      158.37      5.45 o 
  -1  -1   3        1.18       -1.55      2.35 o 
   0  -1   3       18.68       16.11      1.82 o 
   1  -1   3      234.74      238.42      6.30 o 
   2  -1   3       16.49       19.00      2.35 o 
   3  -1   3        5.95       11.95      2.72 o 
   4  -1   3        7.75        7.50      3.23 o 
   5  -1   3        9.09       13.33      5.51 o 
   6  -1   3      135.15      134.51     13.38 o 
   7  -1   3       23.24       19.98      9.88 o 
   8  -1   3       11.15       20.58     12.57 o 
  -8   0   3       20.77       33.32      9.40 o 
  -7   0   3       19.68       24.19      8.43 o 
  -6   0   3        0.06        8.22      6.82 o 
  -5   0   3       43.47       37.43      5.76 o 
  -4   0   3      313.14      314.58     10.26 o 
  -3   0   3        6.34        1.09      2.71 o 
  -2   0   3     6132.29     6871.31     73.24 o 
  -1   0   3    24724.10    28007.47    276.26 o 
   0   0   3       26.85       23.68      2.13 o 
   1   0   3     1074.29     1138.37     15.21 o 
   2   0   3       25.89       23.86      3.75 o 
   3   0   3     1539.47     1911.10     33.40 o 
   4   0   3       57.85       57.55      4.01 o 
   5   0   3      187.37      187.89     11.35 o 
   6   0   3       26.52       27.29      7.86 o 
   7   0   3        5.27        4.52      8.71 o 
   8   0   3        4.32        6.30     12.37 o 
  -8   1   3        4.42        0.95     20.99 o 
  -7   1   3        3.53        6.58      5.77 o 
  -6   1   3       25.58       31.64      8.34 o 
  -5   1   3      229.75      205.00     11.23 o 
  -4   1   3     1199.53     1231.38     25.86 o 
  -3   1   3      950.05     1040.63     25.78 o 
  -2   1   3       56.83       73.01      3.85 o 
  -1   1   3     1416.66     1451.85     18.21 o 
   0   1   3     1586.29     1575.53     19.01 o 
   1   1   3       17.26       17.44      2.08 o 
   2   1   3     1083.60     1077.89     27.96 o 
   3   1   3       13.89       11.57      4.29 o 
   4   1   3        0.81       -0.11      5.27 o 
   5   1   3      118.34      112.13      9.54 o 
   6   1   3       13.02       19.54      9.67 o 
   7   1   3       16.58       24.26      9.97 o 
   8   1   3        3.64        2.02      9.75 o 
  -8   2   3        2.01       10.59     19.97 o 
  -7   2   3       11.92       26.39      7.62 o 
  -6   2   3       84.18       90.50      7.40 o 
  -5   2   3       59.26       66.90      6.01 o 
  -4   2   3       71.23       52.39      4.76 o 
  -3   2   3      352.92      363.88     12.61 o 
  -2   2   3     1050.56     1077.60     18.33 o 
  -1   2   3     5394.32     5860.53     61.79 o 
   0   2   3     1522.08     1519.65     22.17 o 
   1   2   3      877.18      920.55     13.53 o 
   2   2   3     2559.48     2772.15     33.60 o 
   3   2   3      647.48      630.43     16.78 o 
   4   2   3        0.01        5.52      4.50 o 
   5   2   3      126.26      115.96      9.67 o 
   6   2   3      156.23      130.31     11.35 o 
   7   2   3       78.48       96.89     11.66 o 
   8   2   3        3.62      -13.09      8.96 o 
  -8   3   3       94.97      111.89     22.46 o 
  -7   3   3      169.49      188.81     14.04 o 
  -6   3   3       83.83       89.77      9.04 o 
  -5   3   3      648.22      619.62     15.10 o 
  -4   3   3      273.48      252.82      8.57 o 
  -3   3   3      251.13      237.48      8.25 o 
  -2   3   3      187.60      194.98      6.41 o 
  -1   3   3     4912.90     5233.67     56.72 o 
   0   3   3       98.51      103.45      5.14 o 
   1   3   3     1623.40     1705.38     22.44 o 
   2   3   3      997.45     1197.01     18.08 o 
   3   3   3       44.77       56.34      4.61 o 
   4   3   3       35.40       37.08      6.36 o 
   5   3   3      227.42      221.82     12.59 o 
   6   3   3       29.79       37.74      8.76 o 
   7   3   3        5.15        2.08      8.75 o 
  -8   4   3       41.72       35.16      9.68 o 
  -7   4   3       39.64       47.56      9.12 o 
  -6   4   3        2.52        7.73      6.03 o 
  -5   4   3       96.60      102.41      8.49 o 
  -4   4   3       38.97       39.36      3.88 o 
  -3   4   3        5.03        5.90      2.52 o 
  -2   4   3      708.26      728.30     26.37 o 
  -1   4   3       18.18       14.48      2.71 o 
   0   4   3      945.10      958.75     15.45 o 
   1   4   3        3.52        6.35      2.83 o 
   2   4   3       18.32       32.71      3.69 o 
   3   4   3       38.16       46.01      4.53 o 
   4   4   3       77.24       67.03      7.23 o 
   5   4   3      122.79      108.90      9.40 o 
   6   4   3        0.06       -1.21      6.79 o 
   7   4   3        0.05       16.84     10.87 o 
  -8   5   3        1.74      -11.40      9.42 o 
  -7   5   3        0.12       21.52      7.96 o 
  -6   5   3       41.40       43.91      8.24 o 
  -5   5   3       87.26       90.39      8.63 o 
  -4   5   3      934.35      891.92     23.38 o 
  -3   5   3      532.10      474.02     12.15 o 
  -2   5   3     1300.10     1286.69     23.51 o 
  -1   5   3       45.73       53.64      5.34 o 
   0   5   3      731.91      734.13     14.10 o 
   1   5   3     1252.96     1322.14     24.40 o 
   2   5   3       35.52       29.18      4.07 o 
   3   5   3      977.41      941.30     17.80 o 
   4   5   3      224.80      230.72     11.68 o 
   5   5   3       54.06       40.16      7.56 o 
   6   5   3       62.65       92.62     13.94 o 
   7   5   3        0.63       34.33     12.62 o 
  -8   6   3        3.15       10.53     10.17 o 
  -7   6   3       71.94       63.94     10.52 o 
  -6   6   3       36.08       34.94      8.22 o 
  -5   6   3      308.58      268.64     22.34 o 
  -4   6   3       18.83       18.12      5.20 o 
  -3   6   3       10.96       16.09      3.77 o 
  -2   6   3        0.22        5.86      3.38 o 
  -1   6   3      310.10      317.67      9.42 o 
   0   6   3       48.55       53.65      4.71 o 
   1   6   3       90.50       70.42      9.36 o 
   2   6   3        0.20       -3.02      4.66 o 
   3   6   3      176.98      175.77      8.87 o 
   4   6   3        0.01        4.76      5.87 o 
   5   6   3       40.48       39.72     10.91 o 
   6   6   3        4.57       20.81      9.98 o 
   7   6   3       53.41       77.42     17.94 o 
  -7   7   3       18.84       16.58      8.84 o 
  -6   7   3       10.70        8.13      8.25 o 
  -5   7   3       93.51       94.95      9.64 o 
  -4   7   3       13.23       14.53      5.83 o 
  -3   7   3       76.54       72.74     17.04 o 
  -2   7   3      531.42      499.61     12.66 o 
  -1   7   3       46.84       47.12      5.72 o 
   0   7   3      241.44      217.25      8.64 o 
   1   7   3      148.23      149.77      7.51 o 
   2   7   3       29.87       24.22      4.97 o 
   3   7   3      112.35      111.25      7.39 o 
   4   7   3      273.28      237.73     17.80 o 
   5   7   3       41.59       74.24     12.72 o 
   6   7   3       13.97       10.72     10.62 o 
  -7   8   3        0.43        2.25      9.45 o 
  -6   8   3       15.05       27.10      9.01 o 
  -5   8   3       31.82       30.96      7.15 o 
  -4   8   3      154.03      130.58     10.31 o 
  -3   8   3      221.22      194.93     11.21 o 
  -2   8   3       61.17       69.65      6.89 o 
  -1   8   3      460.33      463.52     13.24 o 
   0   8   3        2.73        9.27      4.42 o 
   1   8   3       21.77       31.32      5.43 o 
   2   8   3        1.21        8.28      5.09 o 
   3   8   3       45.12       45.02     10.41 o 
   4   8   3        2.45        3.76     16.63 o 
   5   8   3        2.29      -14.44      9.63 o 
   6   8   3        3.19       -6.71     10.13 o 
  -7   9   3        5.61        9.68     10.17 o 
  -6   9   3        9.75       11.12     13.04 o 
  -5   9   3        2.02       10.30      7.44 o 
  -4   9   3       23.89       38.27      7.54 o 
  -3   9   3       83.37       64.08      8.03 o 
  -2   9   3        0.30       10.82      6.00 o 
  -1   9   3        4.23        3.21      4.82 o 
   0   9   3      259.27      246.05     11.45 o 
   1   9   3       20.65       26.81      5.69 o 
   2   9   3       29.30       20.30      8.94 o 
   3   9   3        5.55       11.42      9.76 o 
   4   9   3      133.62      139.58     16.51 o 
   5   9   3        4.86       10.24     11.84 o 
  -6  10   3       59.52       78.05     12.00 o 
  -5  10   3       34.40       22.23      9.11 o 
  -4  10   3        1.92       11.40      7.47 o 
  -3  10   3       14.74       17.89      6.75 o 
  -2  10   3      307.87      339.46     15.39 o 
  -1  10   3        0.35        4.97      6.05 o 
   0  10   3      213.78      226.69     10.83 o 
   1  10   3      237.08      249.40     13.70 o 
   2  10   3       18.63       20.88      8.09 o 
   3  10   3      232.83      231.77     38.69 o 
   4  10   3       34.93       57.37     13.53 o 
  -5  11   3        2.00       10.61      9.73 o 
  -4  11   3        3.48       10.10      7.89 o 
  -3  11   3       10.80       17.07      7.85 o 
  -2  11   3        9.96       27.87      7.63 o 
  -1  11   3        1.48        0.11      6.75 o 
   0  11   3       12.59       15.18      8.71 o 
   1  11   3        5.70        8.01      7.43 o 
   2  11   3       32.32       36.74      8.64 o 
   3  11   3       42.87       71.39     35.14 o 
   4  11   3        3.23      -11.69     12.06 o 
  -4  12   3       24.94       41.59     10.39 o 
  -3  12   3       14.05       23.21      9.75 o 
  -2  12   3       11.24       10.77     13.91 o 
  -1  12   3       15.30       14.78     14.76 o 
   0  12   3       27.67       62.59     11.14 o 
   1  12   3        7.72       22.97     10.46 o 
   2  12   3      173.77      162.48     19.53 o 
  -3  13   3        9.40       17.13     19.28 o 
  -2  13   3        5.83       16.97     10.39 o 
  -1  13   3        0.72       19.46     24.60 o 
   0  13   3       12.03       32.80     14.71 o 
   1  13   3        1.69        2.35     22.34 o 
  -2 -13   4      105.73      113.23     16.13 o 
  -1 -13   4        1.36       14.13     11.11 o 
   0 -13   4       51.92       28.61     10.98 o 
   1 -13   4        1.29       -2.75     10.34 o 
   2 -13   4       50.43       66.81     21.44 o 
   3 -13   4       25.33       57.98     17.79 o 
  -4 -12   4       38.18       50.25     12.78 o 
  -3 -12   4       10.75       16.56      9.67 o 
  -2 -12   4       40.15       51.46      9.55 o 
  -1 -12   4        1.71       21.44     10.46 o 
   0 -12   4        0.03        2.23     11.69 o 
   1 -12   4      177.17      187.71     16.93 o 
   2 -12   4        5.68        5.52     11.27 o 
   3 -12   4       19.50        4.30     11.21 o 
   4 -12   4       50.93       84.99     13.03 o 
  -4 -11   4        7.12       19.00     10.01 o 
  -3 -11   4       10.38       20.55      8.44 o 
  -2 -11   4       60.32       67.42      9.84 o 
  -1 -11   4      162.95      167.10     12.21 o 
   0 -11   4        7.32        8.12      8.13 o 
   1 -11   4       69.05       57.30     15.41 o 
   2 -11   4        0.06       11.39     18.54 o 
   3 -11   4        0.00       12.41      8.02 o 
   4 -11   4        6.08       11.38      8.97 o 
   5 -11   4        2.67        2.35     11.80 o 
  -5 -10   4       19.46       18.15     10.31 o 
  -4 -10   4      178.79      194.06     14.18 o 
  -3 -10   4       67.08       72.37      9.62 o 
  -2 -10   4      210.04      197.90     12.56 o 
  -1 -10   4      118.32      126.78     14.92 o 
   0 -10   4        3.21        4.62      6.57 o 
   1 -10   4       32.23       23.94      9.77 o 
   2 -10   4        7.00       17.56     13.97 o 
   3 -10   4       71.32       86.50      9.31 o 
   4 -10   4        8.47       12.45      8.84 o 
   5 -10   4       53.81       67.45     17.15 o 
   6 -10   4        0.20       -5.10     11.97 o 
  -6  -9   4       14.60       17.37     12.65 o 
  -5  -9   4       43.23       42.94      9.65 o 
  -4  -9   4      115.38      116.48     11.45 o 
  -3  -9   4      242.57      216.56     14.25 o 
  -2  -9   4      174.05      160.17     11.43 o 
  -1  -9   4        3.07        2.34      5.98 o 
   0  -9   4      296.22      296.28     15.37 o 
   1  -9   4        1.24        2.75      6.16 o 
   2  -9   4        1.28       13.38      6.80 o 
   3  -9   4      191.78      144.97     10.73 o 
   4  -9   4        7.31        3.30      6.70 o 
   5  -9   4        2.38       16.64      8.39 o 
   6  -9   4       18.04        8.43      9.21 o 
  -6  -8   4        7.32       -7.31      9.67 o 
  -5  -8   4       13.79       13.36      8.51 o 
  -4  -8   4        4.61        6.31      6.60 o 
  -3  -8   4      323.12      284.23     14.13 o 
  -2  -8   4      581.30      571.83     18.74 o 
  -1  -8   4      332.77      297.01     13.25 o 
   0  -8   4      465.94      436.71     11.90 o 
   1  -8   4       38.30       53.07      5.00 o 
   2  -8   4        3.73       11.30      5.83 o 
   3  -8   4      112.70      112.17     10.22 o 
   4  -8   4        2.63        7.17      6.32 o 
   5  -8   4        4.57       20.54     10.14 o 
   6  -8   4        1.76        3.95     13.65 o 
   7  -8   4       30.38       48.00     26.54 o 
  -7  -7   4        0.29        7.79     11.06 o 
  -6  -7   4       24.85       26.38     11.08 o 
  -5  -7   4        2.56        4.49      7.60 o 
  -4  -7   4      123.73      118.31     10.03 o 
  -3  -7   4      115.15      120.38      9.74 o 
  -2  -7   4       80.78       83.73     14.33 o 
  -1  -7   4      161.45      167.25      9.72 o 
   0  -7   4       75.48       87.24      7.83 o 
   1  -7   4      273.05      284.73      8.92 o 
   2  -7   4        1.75       11.27      5.04 o 
   3  -7   4       16.90       17.72      5.40 o 
   4  -7   4      293.10      284.40     13.70 o 
   5  -7   4       14.49       18.58      7.94 o 
   6  -7   4        2.26        4.77      9.70 o 
   7  -7   4        1.86       -1.23     11.44 o 
  -7  -6   4        0.32       21.47     13.49 o 
  -6  -6   4        0.03        9.08      7.18 o 
  -5  -6   4       25.70       31.82      7.43 o 
  -4  -6   4       94.41      102.55      9.48 o 
  -3  -6   4       11.86       11.82      5.11 o 
  -2  -6   4      180.90      178.86      9.77 o 
  -1  -6   4       19.32       17.04      5.29 o 
   0  -6   4        1.49        2.59      3.53 o 
   1  -6   4      127.75      114.89      5.88 o 
   2  -6   4        6.73       10.28      3.46 o 
   3  -6   4      294.21      271.46      9.07 o 
   4  -6   4      163.16      157.79     14.98 o 
   5  -6   4      116.91      130.15     10.09 o 
   6  -6   4       87.98       89.07     16.60 o 
   7  -6   4        9.93       19.36     10.83 o 
  -8  -5   4       32.89       63.71     13.82 o 
  -7  -5   4      113.78      142.73     15.32 o 
  -6  -5   4      409.74      421.09     22.90 o 
  -5  -5   4      301.53      273.08     13.77 o 
  -4  -5   4       75.71       70.25      7.59 o 
  -3  -5   4       15.93       22.74      5.47 o 
  -2  -5   4      254.92      322.80     12.15 o 
  -1  -5   4        3.63        5.08      3.72 o 
   0  -5   4     1150.17     1219.96     21.09 o 
   1  -5   4       77.61       76.31      7.04 o 
   2  -5   4      373.20      394.79      9.76 o 
   3  -5   4        1.62       -5.87      4.56 o 
   4  -5   4       37.37       41.47      7.61 o 
   5  -5   4       15.32        6.28      5.61 o 
   6  -5   4        0.21        3.43      8.04 o 
   7  -5   4        0.01      -15.90     10.60 o 
  -8  -4   4        1.74       12.83     10.96 o 
  -7  -4   4        2.90       -3.82      8.87 o 
  -6  -4   4      117.59      111.28     16.56 o 
  -5  -4   4       14.56        4.69      5.49 o 
  -4  -4   4        0.91        4.30      3.85 o 
  -3  -4   4       16.67       25.06      3.49 o 
  -2  -4   4     1794.42     1951.62     32.81 o 
  -1  -4   4      562.29      560.05     10.00 o 
   0  -4   4      107.24      109.95      5.30 o 
   1  -4   4        1.76       -1.73      2.99 o 
   2  -4   4      405.61      418.38      9.91 o 
   3  -4   4       13.62       14.87      3.76 o 
   4  -4   4        1.25        6.05      4.09 o 
   5  -4   4      444.79      445.98     22.80 o 
   6  -4   4       34.03       32.12     10.49 o 
   7  -4   4        0.27        2.31     10.86 o 
   8  -4   4       30.01       20.27     37.57 o 
  -8  -3   4        1.88        9.84     10.98 o 
  -7  -3   4       54.04       56.48     11.08 o 
  -6  -3   4       58.10       57.87     10.92 o 
  -5  -3   4      121.11      116.73      7.69 o 
  -4  -3   4       17.40       19.30      4.25 o 
  -3  -3   4      425.29      413.33     10.32 o 
  -2  -3   4     1599.15     1720.09     23.30 o 
  -1  -3   4        5.77        3.93      2.49 o 
   0  -3   4       25.41       29.26      2.75 o 
   1  -3   4     4305.33     4336.00    126.63 o 
   2  -3   4     2768.20     2928.80     36.26 o 
   3  -3   4      681.43      672.78     15.43 o 
   4  -3   4     1189.99     1281.92     27.47 o 
   5  -3   4      374.11      372.93     16.00 o 
   6  -3   4        0.14        3.24      8.75 o 
   7  -3   4       32.21       29.03     11.54 o 
   8  -3   4        1.28       26.53     12.62 o 
  -8  -2   4        3.74       26.15     10.31 o 
  -7  -2   4       23.56       32.02      6.79 o 
  -6  -2   4      248.92      226.18     15.38 o 
  -5  -2   4       42.64       26.12      5.48 o 
  -4  -2   4      125.73      115.72      6.89 o 
  -3  -2   4     1707.65     2018.42     28.61 o 
  -2  -2   4      337.06      368.67      8.47 o 
  -1  -2   4        4.57        6.94      2.36 o 
   0  -2   4      814.31      782.51     14.51 o 
   1  -2   4      618.39      684.29     14.64 o 
   2  -2   4       82.51       61.79      4.32 o 
   3  -2   4       66.76       54.19      4.90 o 
   4  -2   4       12.26        6.98      3.69 o 
   5  -2   4       26.15       29.65      8.15 o 
   6  -2   4       57.25       78.88      9.75 o 
   7  -2   4        1.96       12.11      9.80 o 
   8  -2   4       19.03       12.05     12.86 o 
  -8  -1   4        5.45       24.47     17.98 o 
  -7  -1   4        8.93       13.59      6.62 o 
  -6  -1   4        1.17        6.03      5.48 o 
  -5  -1   4      169.48      176.74     10.92 o 
  -4  -1   4        0.01       -4.15      3.68 o 
  -3  -1   4      866.05      895.62     19.33 o 
  -2  -1   4       42.42       47.16      3.76 o 
  -1  -1   4     1393.48     1427.34     21.42 o 
   0  -1   4     2169.66     2275.89     26.76 o 
   1  -1   4        0.11        7.34      2.01 o 
   2  -1   4        1.40        2.87      2.18 o 
   3  -1   4        0.91       11.05      2.73 o 
   4  -1   4      120.10      108.46      8.55 o 
   5  -1   4       92.58       85.82      8.28 o 
   6  -1   4       67.99       74.53      9.66 o 
   7  -1   4        7.06       13.66      8.70 o 
   8  -1   4        8.08       14.93     11.68 o 
  -8   0   4       20.59       26.97     15.89 o 
  -7   0   4       71.76       73.84     15.10 o 
  -6   0   4      266.94      264.30     11.83 o 
  -5   0   4      560.61      567.27     20.71 o 
  -4   0   4       17.15        3.99      4.43 o 
  -3   0   4      127.65      189.44      7.27 o 
  -2   0   4     3967.25     4342.39     48.91 o 
  -1   0   4     1910.92     2105.90     37.66 o 
   0   0   4       25.17       20.14      2.43 o 
   1   0   4      239.73      208.60      5.58 o 
   2   0   4      211.65      199.08      8.17 o 
   3   0   4      306.63      317.64     14.42 o 
   4   0   4       95.26       84.82      7.39 o 
   5   0   4        2.56        9.47      6.29 o 
   6   0   4      156.90      160.06     11.94 o 
   7   0   4        1.40       -6.01      7.93 o 
   8   0   4        4.35       16.55     10.30 o 
  -8   1   4        1.65        8.37     11.39 o 
  -7   1   4       34.77       30.98      7.04 o 
  -6   1   4       13.00       12.82      5.56 o 
  -5   1   4        1.20       -5.68      4.51 o 
  -4   1   4       11.42        4.66      6.26 o 
  -3   1   4      173.56      183.24      6.85 o 
  -2   1   4      128.04      129.84      4.96 o 
  -1   1   4     2029.78     2179.33     31.24 o 
   0   1   4      390.10      360.71      7.42 o 
   1   1   4      145.86      147.88      4.91 o 
   2   1   4     1615.34     1830.40     30.62 o 
   3   1   4     1727.76     1820.61     33.28 o 
   4   1   4       27.23       27.87      5.75 o 
   5   1   4      259.31      269.97     13.83 o 
   6   1   4        3.74       -7.72      7.04 o 
   7   1   4       31.84       33.66      9.44 o 
   8   1   4       36.99       45.06     11.85 o 
  -8   2   4       33.87       59.08     12.81 o 
  -7   2   4       41.58       32.75      8.15 o 
  -6   2   4        0.74        0.99      5.10 o 
  -5   2   4      127.16      119.86     17.11 o 
  -4   2   4      308.96      314.94     12.33 o 
  -3   2   4      102.02       85.87      7.26 o 
  -2   2   4        2.42        7.84      2.50 o 
  -1   2   4     3582.13     3847.88     43.18 o 
   0   2   4     1426.71     1452.62     22.11 o 
   1   2   4      379.28      387.06     12.37 o 
   2   2   4      528.89      492.36      9.38 o 
   3   2   4      308.41      307.43     20.22 o 
   4   2   4       22.93       24.58      5.64 o 
   5   2   4       14.96       15.01      6.66 o 
   6   2   4      385.19      330.02     19.84 o 
   7   2   4        4.26       -0.79      8.63 o 
  -8   3   4       28.68       29.89     13.97 o 
  -7   3   4       46.71       48.85      8.95 o 
  -6   3   4        7.98       17.42      6.69 o 
  -5   3   4      130.49      122.57      8.06 o 
  -4   3   4      310.44      309.06     10.93 o 
  -3   3   4        6.81       10.36      2.88 o 
  -2   3   4      194.53      191.29      6.97 o 
  -1   3   4      243.97      218.83      6.26 o 
   0   3   4      564.28      500.83     11.49 o 
   1   3   4      171.76      168.10      8.34 o 
   2   3   4     1128.64     1308.69     25.52 o 
   3   3   4        3.42        6.76      4.64 o 
   4   3   4       74.02       70.71      7.64 o 
   5   3   4      111.18      118.39     11.14 o 
   6   3   4       23.12       22.30      9.67 o 
   7   3   4        0.08       -4.00      8.52 o 
  -8   4   4       25.99       36.33     12.19 o 
  -7   4   4       21.33       27.91     14.84 o 
  -6   4   4        0.41        4.53      6.43 o 
  -5   4   4       11.05        9.92      4.85 o 
  -4   4   4      105.26      100.13      6.76 o 
  -3   4   4      338.92      329.50     10.43 o 
  -2   4   4        1.49       10.17      2.78 o 
  -1   4   4     1485.90     1434.26     20.96 o 
   0   4   4      217.88      199.68      8.12 o 
   1   4   4      670.92      667.15     12.79 o 
   2   4   4      287.95      320.78      8.80 o 
   3   4   4      813.45      808.94     16.56 o 
   4   4   4       94.86       90.76      8.00 o 
   5   4   4        1.09        3.03      5.94 o 
   6   4   4       56.61       47.38      9.16 o 
   7   4   4        0.85        7.43     15.50 o 
  -8   5   4       19.22       24.28     10.29 o 
  -7   5   4       52.82       51.29      9.08 o 
  -6   5   4        5.21       12.27      6.89 o 
  -5   5   4      127.48      100.51      9.00 o 
  -4   5   4      198.12      206.33      8.87 o 
  -3   5   4      117.50      122.43      6.19 o 
  -2   5   4      201.20      193.87      7.25 o 
  -1   5   4      619.22      596.20     18.20 o 
   0   5   4      401.33      372.55     27.12 o 
   1   5   4       14.12       14.92      3.57 o 
   2   5   4      117.15      114.37      6.12 o 
   3   5   4       48.68       49.94      7.23 o 
   4   5   4       10.05        4.65      8.17 o 
   5   5   4      106.61       95.25      9.28 o 
   6   5   4        0.21      -14.14      9.43 o 
   7   5   4       12.93       42.31     16.63 o 
  -8   6   4       17.25       10.62      9.75 o 
  -7   6   4       24.13       25.84      9.52 o 
  -6   6   4       43.00       60.42     10.36 o 
  -5   6   4        0.02        5.07      6.58 o 
  -4   6   4        0.87        3.24      4.12 o 
  -3   6   4        9.96       14.67      3.84 o 
  -2   6   4      407.30      375.99     13.54 o 
  -1   6   4       43.82       39.23     11.20 o 
   0   6   4      551.60      521.76     12.65 o 
   1   6   4       43.24       30.20      4.23 o 
   2   6   4        8.66       10.76      4.14 o 
   3   6   4        8.71        7.16      6.50 o 
   4   6   4       22.55       25.70     14.19 o 
   5   6   4       77.69       95.69     10.51 o 
   6   6   4       14.30       27.31     14.63 o 
  -7   7   4        1.09       17.12      9.54 o 
  -6   7   4       23.49       36.38     11.90 o 
  -5   7   4        4.40        2.41      6.16 o 
  -4   7   4       58.23       73.18     15.55 o 
  -3   7   4      800.03      712.87     55.60 o 
  -2   7   4       90.75       79.50      7.53 o 
  -1   7   4       54.19       47.37      5.05 o 
   0   7   4        1.85        4.44      4.12 o 
   1   7   4      206.28      188.46     10.58 o 
   2   7   4        0.99       -0.78      4.31 o 
   3   7   4      814.06      810.66     22.57 o 
   4   7   4       19.72       12.39      7.24 o 
   5   7   4        9.94       17.16     10.19 o 
   6   7   4        0.21        6.66     35.54 o 
  -7   8   4       14.38       30.43      9.63 o 
  -6   8   4        0.92       14.00      8.27 o 
  -5   8   4       35.58       39.88     13.89 o 
  -4   8   4        7.07       17.31      6.14 o 
  -3   8   4       15.01       15.01      8.31 o 
  -2   8   4       60.53       54.68      6.62 o 
  -1   8   4       55.52       73.79      6.20 o 
   0   8   4        2.74       -1.48      4.26 o 
   1   8   4      116.54      103.12      7.33 o 
   2   8   4      108.01      110.69      7.78 o 
   3   8   4       77.30       72.91     11.90 o 
   4   8   4        2.57        7.69     16.26 o 
   5   8   4       32.44       53.64     19.44 o 
  -6   9   4       67.93       63.96     12.00 o 
  -5   9   4        0.21        4.70      7.04 o 
  -4   9   4       58.01       67.25      8.67 o 
  -3   9   4       32.15       35.83      7.16 o 
  -2   9   4       62.88       63.75      7.67 o 
  -1   9   4      130.97      137.53      9.23 o 
   0   9   4       76.59       73.79      8.19 o 
   1   9   4      458.98      445.47     20.38 o 
   2   9   4       30.28       41.22      7.84 o 
   3   9   4       13.43       11.83     10.17 o 
   4   9   4       25.48       15.01     19.46 o 
   5   9   4      145.81      162.39     25.84 o 
  -6  10   4        3.36       11.64     10.05 o 
  -5  10   4       19.40       18.46      8.80 o 
  -4  10   4       16.22       12.31      7.20 o 
  -3  10   4      375.37      368.87     19.66 o 
  -2  10   4       78.26       69.38      8.51 o 
  -1  10   4        9.08        6.46      6.47 o 
   0  10   4       78.04       86.87      7.69 o 
   1  10   4        4.51        4.50      7.89 o 
   2  10   4        0.51        4.15      7.39 o 
   3  10   4        1.99       -2.61     22.04 o 
   4  10   4        1.39      -15.76     10.51 o 
  -5  11   4        3.99       14.45     11.80 o 
  -4  11   4       10.47       16.24      9.21 o 
  -3  11   4       11.94       22.99      7.79 o 
  -2  11   4      104.88      121.25     10.91 o 
  -1  11   4        0.62        1.28      6.89 o 
   0  11   4        0.35        3.97     12.00 o 
   1  11   4       12.25        7.09      7.93 o 
   2  11   4       76.52       84.47     16.41 o 
   3  11   4       11.64        8.16     12.53 o 
  -4  12   4        7.50       16.09      9.68 o 
  -3  12   4       25.73       28.33     11.97 o 
  -2  12   4       46.83       66.39      9.78 o 
  -1  12   4       19.56       22.10      9.90 o 
   0  12   4        4.03       23.75      9.94 o 
   1  12   4       42.72       50.19     11.98 o 
   2  12   4        1.90        8.23     26.60 o 
  -2  13   4       14.37       26.93     10.74 o 
  -1  13   4       11.85       37.60     11.89 o 
   0  13   4       72.34      105.62     14.15 o 
  -2 -13   5        0.75       20.43     11.37 o 
  -1 -13   5        8.66       38.13     12.18 o 
   0 -13   5        2.48       18.74     11.41 o 
   1 -13   5        8.48       22.32     11.37 o 
   2 -13   5       64.88       80.95     14.63 o 
   3 -13   5        2.30        1.09     10.30 o 
  -3 -12   5       34.56       26.87     11.51 o 
  -2 -12   5       10.23       19.32      8.98 o 
  -1 -12   5       85.71       91.61     14.61 o 
   0 -12   5        4.61       17.18     11.02 o 
   1 -12   5       20.05       11.29     11.14 o 
   2 -12   5        0.48        2.10      9.92 o 
   3 -12   5       76.47       91.22     14.70 o 
   4 -12   5        1.28       15.76      9.73 o 
  -4 -11   5       20.89       30.04     11.00 o 
  -3 -11   5        0.33        3.58      7.86 o 
  -2 -11   5       69.24       71.38      9.69 o 
  -1 -11   5        7.34       10.14      7.51 o 
   0 -11   5        8.29       23.92      8.77 o 
   1 -11   5      279.11      265.33     19.48 o 
   2 -11   5       17.93       16.60     24.53 o 
   3 -11   5      101.43       75.69     28.74 o 
   4 -11   5        3.90       -1.89     15.21 o 
   5 -11   5       43.32       46.13     11.69 o 
  -5 -10   5       29.38       28.25     10.48 o 
  -4 -10   5        0.68        8.63      8.77 o 
  -3 -10   5        0.01       -1.29      6.89 o 
  -2 -10   5        1.68        0.23      6.85 o 
  -1 -10   5        8.37       11.30      6.55 o 
   0 -10   5       30.47       38.38      7.19 o 
   1 -10   5        0.22       -5.89      7.10 o 
   2 -10   5        0.01        6.15      6.47 o 
   3 -10   5        1.18        5.14      7.72 o 
   4 -10   5       62.31       74.48      9.96 o 
   5 -10   5        0.09        2.34      8.85 o 
  -6  -9   5       20.42       27.95     12.58 o 
  -5  -9   5       14.23       15.29      8.52 o 
  -4  -9   5        2.90       13.82      8.44 o 
  -3  -9   5       53.55       64.61     12.07 o 
  -2  -9   5      238.00      223.94     17.82 o 
  -1  -9   5        0.36        4.57      6.02 o 
   0  -9   5      611.60      579.93     18.32 o 
   1  -9   5        0.57       -1.06      4.69 o 
   2  -9   5      147.66      126.81     10.25 o 
   3  -9   5       47.61       55.97      8.28 o 
   4  -9   5        1.28       -0.33      6.95 o 
   5  -9   5        0.05       -1.96      7.97 o 
   6  -9   5       14.49       16.19     12.76 o 
  -6  -8   5      105.51      136.47     13.06 o 
  -5  -8   5        1.77       10.44      8.24 o 
  -4  -8   5      103.89      105.63     10.29 o 
  -3  -8   5      389.99      370.94     16.03 o 
  -2  -8   5        0.49       10.10      5.60 o 
  -1  -8   5      643.91      665.08     19.79 o 
   0  -8   5      228.57      214.50     10.36 o 
   1  -8   5       86.42       94.59      6.32 o 
   2  -8   5      215.75      220.49     16.21 o 
   3  -8   5      142.64      148.45     13.01 o 
   4  -8   5       91.02       96.40      9.66 o 
   5  -8   5       17.19       34.33      8.56 o 
   6  -8   5        8.89       -1.16     32.09 o 
  -7  -7   5        3.41       14.32     11.95 o 
  -6  -7   5        0.90       16.15      8.76 o 
  -5  -7   5       25.86       28.67      8.31 o 
  -4  -7   5      154.81      142.12     10.71 o 
  -3  -7   5       32.20       37.82      7.17 o 
  -2  -7   5      528.58      538.70     17.53 o 
  -1  -7   5      135.36      142.94      8.98 o 
   0  -7   5       43.78       52.37      4.71 o 
   1  -7   5      260.39      232.46      8.36 o 
   2  -7   5        2.93        2.63      3.91 o 
   3  -7   5      146.84      137.41      9.72 o 
   4  -7   5      118.75      115.96      9.70 o 
   5  -7   5       27.42       24.82      9.33 o 
   6  -7   5        4.02       12.93     10.83 o 
   7  -7   5        2.62       -2.94     19.54 o 
  -7  -6   5        2.71        0.84     13.70 o 
  -6  -6   5       56.41       70.73     10.48 o 
  -5  -6   5       16.90       19.29      6.87 o 
  -4  -6   5      158.29      159.94     11.02 o 
  -3  -6   5       12.70       24.40      5.80 o 
  -2  -6   5      425.23      403.38     14.44 o 
  -1  -6   5       34.28       37.14      4.52 o 
   0  -6   5      585.14      554.21     13.68 o 
   1  -6   5      259.94      258.78      8.25 o 
   2  -6   5        2.75        3.76      3.97 o 
   3  -6   5       35.32       39.32      5.01 o 
   4  -6   5      333.80      313.59     14.00 o 
   5  -6   5       13.18       10.43      8.24 o 
   6  -6   5        9.71       23.72     10.66 o 
   7  -6   5       33.12       45.94     13.24 o 
  -7  -5   5       38.65       40.32     11.87 o 
  -6  -5   5        9.41        4.99      6.91 o 
  -5  -5   5       84.56       75.43      9.11 o 
  -4  -5   5       45.45       53.75      7.29 o 
  -3  -5   5       61.94       71.27      7.04 o 
  -2  -5   5      220.19      220.00     10.29 o 
  -1  -5   5        1.26        3.81      3.07 o 
   0  -5   5       29.65       34.63      5.08 o 
   1  -5   5      658.45      646.66     15.09 o 
   2  -5   5       72.80       74.88      4.96 o 
   3  -5   5      127.10      121.11      6.69 o 
   4  -5   5        0.00        4.98      4.77 o 
   5  -5   5       69.12       64.79     10.91 o 
   6  -5   5       15.58       22.84     11.00 o 
   7  -5   5        0.24       10.27     10.60 o 
  -8  -4   5       23.06       34.28     17.40 o 
  -7  -4   5       30.37       31.08      8.62 o 
  -6  -4   5       73.20       60.52     12.40 o 
  -5  -4   5      192.94      185.00     17.93 o 
  -4  -4   5       56.58       52.79      6.78 o 
  -3  -4   5      918.51      991.05     17.48 o 
  -2  -4   5      118.78       93.87      5.02 o 
  -1  -4   5       37.31       39.77      3.70 o 
   0  -4   5     1808.25     1770.48     23.81 o 
   1  -4   5     1021.60     1024.03     29.95 o 
   2  -4   5     1037.45      961.43     16.92 o 
   3  -4   5      248.40      235.30      8.45 o 
   4  -4   5      481.46      483.15     13.47 o 
   5  -4   5      109.20      120.75     12.91 o 
   6  -4   5        2.02       -1.74     22.74 o 
   7  -4   5       78.31       87.30     14.72 o 
  -8  -3   5       20.96       19.97     10.98 o 
  -7  -3   5        5.18       18.14      7.74 o 
  -6  -3   5      327.48      315.11     20.00 o 
  -5  -3   5       35.62       31.69      5.64 o 
  -4  -3   5       22.67       31.52      4.60 o 
  -3  -3   5      327.66      369.24      9.84 o 
  -2  -3   5     4128.08     4377.24     50.58 o 
  -1  -3   5      129.30      109.17      4.64 o 
   0  -3   5       24.64       31.05      3.00 o 
   1  -3   5     3221.75     3623.29     49.22 o 
   2  -3   5       18.99       18.09      3.24 o 
   3  -3   5      675.95      675.13     14.05 o 
   4  -3   5       10.45       22.87      4.64 o 
   5  -3   5      165.33      170.59     11.60 o 
   6  -3   5       57.42       73.75     11.95 o 
   7  -3   5        1.81       -3.97     12.60 o 
  -8  -2   5        0.05        3.22      9.24 o 
  -7  -2   5       22.67       23.24      7.66 o 
  -6  -2   5      200.09      180.48      9.83 o 
  -5  -2   5        2.07       -1.47      4.60 o 
  -4  -2   5       22.47       29.27      4.77 o 
  -3  -2   5       74.78       69.22      4.87 o 
  -2  -2   5      612.63      585.24     11.17 o 
  -1  -2   5      761.76      751.65     12.29 o 
   0  -2   5       54.21       50.59      3.70 o 
   1  -2   5      215.80      210.30      6.90 o 
   2  -2   5      168.62      164.32      5.98 o 
   3  -2   5      180.53      175.47      7.40 o 
   4  -2   5      280.48      282.96     10.25 o 
   5  -2   5       71.06       61.91     13.89 o 
   6  -2   5       48.73       56.32      9.45 o 
   7  -2   5        0.43       -3.24     12.44 o 
  -8  -1   5        3.38       55.06     17.46 o 
  -7  -1   5        5.66       20.20      7.17 o 
  -6  -1   5      152.83      144.77     10.98 o 
  -5  -1   5      304.21      289.53     13.38 o 
  -4  -1   5      373.78      334.24     16.12 o 
  -3  -1   5       85.73       96.81      5.34 o 
  -2  -1   5      474.89      473.49     11.10 o 
  -1  -1   5        4.48        7.06      2.52 o 
   0  -1   5     2645.59     2840.06     33.32 o 
   1  -1   5      189.38      187.07      5.85 o 
   2  -1   5       16.12       14.83      2.55 o 
   3  -1   5      189.17      176.34      6.06 o 
   4  -1   5        8.02       13.34      5.38 o 
   5  -1   5       81.01       71.96     10.55 o 
   6  -1   5        5.10       13.61      7.81 o 
   7  -1   5        7.31        8.36      9.32 o 
  -8   0   5        0.35       17.60     19.27 o 
  -7   0   5       17.17       36.38      7.45 o 
  -6   0   5       35.78       30.24      6.87 o 
  -5   0   5       20.66       16.22      4.80 o 
  -4   0   5       37.47       41.34      4.78 o 
  -3   0   5     1079.62     1241.32     20.28 o 
  -2   0   5      445.49      445.77      8.97 o 
  -1   0   5     2156.91     2284.91     33.11 o 
   0   0   5     2116.23     2206.74     40.33 o 
   1   0   5       45.88       46.77      3.32 o 
   2   0   5       37.80       42.99      4.14 o 
   3   0   5      637.19      675.88     18.25 o 
   4   0   5       77.09       80.99      7.57 o 
   5   0   5       11.63       23.51      7.20 o 
   6   0   5       14.37       21.10      8.14 o 
   7   0   5       95.18       84.19     11.86 o 
  -8   1   5        7.23        2.30      9.25 o 
  -7   1   5      157.13      171.76     15.84 o 
  -6   1   5       51.96       59.53      8.25 o 
  -5   1   5      394.28      398.65     15.10 o 
  -4   1   5      115.99      120.64      6.65 o 
  -3   1   5      535.92      493.79     11.54 o 
  -2   1   5        0.20        1.74      2.55 o 
  -1   1   5      860.06      844.70     16.75 o 
   0   1   5      313.39      310.48      7.45 o 
   1   1   5      559.92      515.03     10.25 o 
   2   1   5     3313.96     3479.68     60.38 o 
   3   1   5      189.26      210.65     10.20 o 
   4   1   5      148.57      127.48      9.14 o 
   5   1   5       23.64       18.59      8.40 o 
   6   1   5      220.84      200.00     13.92 o 
   7   1   5       16.08       16.28     10.32 o 
  -8   2   5        3.08       10.64      9.29 o 
  -7   2   5        5.81       20.32      7.80 o 
  -6   2   5       56.83       47.90     10.17 o 
  -5   2   5       66.84       70.31      8.37 o 
  -4   2   5      170.05      170.60      7.61 o 
  -3   2   5      163.22      175.33      6.80 o 
  -2   2   5     2625.71     2983.52     36.64 o 
  -1   2   5      532.26      617.84     10.75 o 
   0   2   5        9.95        4.49      2.70 o 
   1   2   5       48.40       61.39      4.05 o 
   2   2   5      207.76      213.58      6.24 o 
   3   2   5      108.89       93.92      7.52 o 
   4   2   5        2.80        6.20      5.09 o 
   5   2   5        2.01        8.58      9.47 o 
   6   2   5        2.55       21.83      8.39 o 
   7   2   5        0.93       -2.04      9.45 o 
  -8   3   5        4.99        7.94      9.13 o 
  -7   3   5       40.25       48.03      8.84 o 
  -6   3   5       50.15       31.00     13.65 o 
  -5   3   5        0.04        0.57      4.13 o 
  -4   3   5        0.01        2.85      3.31 o 
  -3   3   5      609.80      602.73     13.08 o 
  -2   3   5     1240.37     1380.16     20.82 o 
  -1   3   5      862.34      796.50     13.61 o 
   0   3   5       44.05       33.82      4.06 o 
   1   3   5      508.81      508.02     12.60 o 
   2   3   5      265.97      284.05      7.91 o 
   3   3   5      401.59      374.90     14.05 o 
   4   3   5      154.75      137.13     10.41 o 
   5   3   5        1.08        3.46      7.52 o 
   6   3   5       45.38       56.56     17.44 o 
   7   3   5        0.25      -13.05     16.26 o 
  -8   4   5        0.61       11.64      8.85 o 
  -7   4   5       62.58       78.06     10.46 o 
  -6   4   5       52.05       34.03     10.48 o 
  -5   4   5       29.05       30.45      5.02 o 
  -4   4   5      713.64      714.78     27.77 o 
  -3   4   5      398.47      385.06     10.53 o 
  -2   4   5      905.44      986.20     17.25 o 
  -1   4   5      459.13      444.96     10.25 o 
   0   4   5     1139.46     1136.14     21.11 o 
   1   4   5      203.65      193.68      8.05 o 
   2   4   5      572.90      549.26     15.32 o 
   3   4   5       38.37       27.72      6.24 o 
   4   4   5       10.93       13.29      5.74 o 
   5   4   5       50.11       44.08      7.76 o 
   6   4   5        6.51        9.34      8.03 o 
   7   4   5        7.32       19.35      9.72 o 
  -8   5   5       21.06       38.29     13.41 o 
  -7   5   5       58.44       58.98      9.96 o 
  -6   5   5        0.07       -1.25      6.99 o 
  -5   5   5       47.48       41.46      9.19 o 
  -4   5   5       12.37       18.53      4.34 o 
  -3   5   5        1.80        1.53      3.28 o 
  -2   5   5      334.06      306.70      9.36 o 
  -1   5   5        7.52        8.60      3.61 o 
   0   5   5       49.48       48.92      7.23 o 
   1   5   5      318.09      298.93      9.02 o 
   2   5   5      617.25      570.11     13.13 o 
   3   5   5      350.40      334.98     16.17 o 
   4   5   5       38.87       26.83      7.38 o 
   5   5   5      208.04      216.74     14.22 o 
   6   5   5        0.12       11.66      9.20 o 
  -8   6   5        1.45       14.67     25.66 o 
  -7   6   5       14.95       12.57     10.80 o 
  -6   6   5       59.10       49.37     17.84 o 
  -5   6   5       15.51       22.29      6.77 o 
  -4   6   5       59.51       55.49      7.68 o 
  -3   6   5      120.62      124.59      9.36 o 
  -2   6   5      307.31      313.30      9.92 o 
  -1   6   5      754.31      737.19     15.66 o 
   0   6   5      355.17      342.18     12.29 o 
   1   6   5      377.12      374.74     10.84 o 
   2   6   5       24.84       23.25      4.75 o 
   3   6   5      252.96      244.50     12.33 o 
   4   6   5      461.12      461.60     18.14 o 
   5   6   5       29.33       35.65      9.64 o 
   6   6   5       20.23       32.93     12.66 o 
  -7   7   5        8.77       22.70     12.02 o 
  -6   7   5        8.74        7.15      7.77 o 
  -5   7   5        0.07       13.23      6.79 o 
  -4   7   5       17.87       10.89      5.93 o 
  -3   7   5       74.17       81.14      7.62 o 
  -2   7   5      490.55      457.94     13.06 o 
  -1   7   5      123.24      129.33      8.52 o 
   0   7   5       71.66       78.69      5.94 o 
   1   7   5        1.42       -0.04      3.97 o 
   2   7   5        2.13        5.85      5.13 o 
   3   7   5      135.62      131.98     10.42 o 
   4   7   5       52.44       56.22     11.73 o 
   5   7   5       32.98       40.05     12.27 o 
   6   7   5        0.01       20.31     19.54 o 
  -7   8   5        2.87       -1.81     11.11 o 
  -6   8   5       23.07       15.44      8.48 o 
  -5   8   5       54.60       38.67      8.28 o 
  -4   8   5      141.76      126.21     10.64 o 
  -3   8   5      201.79      171.02     19.77 o 
  -2   8   5       16.78       18.87      4.96 o 
  -1   8   5      334.32      329.66     11.61 o 
   0   8   5       14.90       19.68      4.89 o 
   1   8   5      508.01      505.13     17.47 o 
   2   8   5      245.65      235.55     10.53 o 
   3   8   5        4.32        5.79      7.15 o 
   4   8   5       18.16       33.32     11.45 o 
   5   8   5       86.60       78.40     15.21 o 
  -6   9   5        5.38        1.64     10.58 o 
  -5   9   5       63.43       36.49     21.14 o 
  -4   9   5        4.38        9.35      6.94 o 
  -3   9   5       49.23       61.68     10.46 o 
  -2   9   5      403.63      397.15     18.55 o 
  -1   9   5       35.27       31.54      5.87 o 
   0   9   5      101.67       99.99      8.00 o 
   1   9   5        3.87        2.36      5.41 o 
   2   9   5       79.83       95.03      8.19 o 
   3   9   5       17.76       18.22     10.49 o 
   4   9   5       25.55       24.37     12.17 o 
  -6  10   5        1.17        7.92     11.93 o 
  -5  10   5        0.71       -2.70     13.46 o 
  -4  10   5        1.93        5.24      6.97 o 
  -3  10   5       48.78       59.81      8.57 o 
  -2  10   5       28.72       33.21      9.67 o 
  -1  10   5       31.34       33.10      7.51 o 
   0  10   5      102.96      104.59      8.87 o 
   1  10   5       20.66       23.93      7.28 o 
   2  10   5      302.65      342.19     21.78 o 
   3  10   5       45.68       74.00     14.00 o 
   4  10   5       25.89       13.66     16.99 o 
  -5  11   5       72.24       61.48     14.05 o 
  -4  11   5        6.98       14.95      7.91 o 
  -3  11   5       14.15       36.00     15.61 o 
  -2  11   5        0.42       15.16      7.20 o 
  -1  11   5       98.93      111.61     10.78 o 
   0  11   5       14.49       11.33      7.37 o 
   1  11   5       93.68      122.46     20.82 o 
   2  11   5        0.69      -13.75     10.74 o 
   3  11   5       20.43       36.15     22.47 o 
  -4  12   5        0.17       -6.99     12.11 o 
  -3  12   5        0.36       17.91     15.33 o 
  -2  12   5        0.28       27.98      8.68 o 
  -1  12   5       59.79       71.13     12.43 o 
   0  12   5        3.66       40.71     11.09 o 
   1  12   5        8.50       15.03     10.26 o 
  -2 -13   6        8.08       24.58     12.08 o 
  -1 -13   6       13.37        6.05     11.80 o 
   0 -13   6       11.10        9.92     17.09 o 
   1 -13   6        7.33       -6.88     12.89 o 
   2 -13   6       18.52       13.42     13.65 o 
  -3 -12   6        1.46        9.65      9.72 o 
  -2 -12   6        1.40        0.04     16.64 o 
  -1 -12   6        0.33        2.19      9.79 o 
   0 -12   6       92.23       89.47     13.19 o 
   1 -12   6        6.63        4.66     11.28 o 
   2 -12   6        7.34       -3.74     11.41 o 
   3 -12   6       37.97       39.53     21.34 o 
   4 -12   6       18.81       10.88     13.14 o 
  -4 -11   6        1.28       15.51      9.58 o 
  -3 -11   6       87.04      100.81     12.16 o 
  -2 -11   6        0.33       20.13      8.22 o 
  -1 -11   6      123.77      135.84     22.64 o 
   0 -11   6        0.01        8.76      9.81 o 
   1 -11   6       22.62       29.59     11.38 o 
   2 -11   6       30.92       31.84     12.34 o 
   3 -11   6        8.78       -4.09      7.61 o 
   4 -11   6        0.00        9.45      9.39 o 
   5 -11   6        8.54       27.14     10.13 o 
  -5 -10   6        0.44      -13.34      8.89 o 
  -4 -10   6       20.49       32.36      9.55 o 
  -3 -10   6       52.10       39.33      8.92 o 
  -2 -10   6      168.78      157.04     11.91 o 
  -1 -10   6      361.82      341.41     19.44 o 
   0 -10   6       13.45       18.72      6.99 o 
   1 -10   6       22.34       17.73     10.57 o 
   2 -10   6        1.57      -10.68      7.12 o 
   3 -10   6        7.19       15.87      7.65 o 
   4 -10   6       39.62       44.16      9.45 o 
   5 -10   6        1.40       30.00     10.31 o 
  -6  -9   6       45.81       53.93     15.43 o 
  -5  -9   6      102.54      106.01     12.17 o 
  -4  -9   6       52.43       50.44     10.52 o 
  -3  -9   6       76.76       93.06      9.99 o 
  -2  -9   6        5.44        9.17      6.78 o 
  -1  -9   6      128.16      113.73     11.70 o 
   0  -9   6       64.86       67.17      7.85 o 
   1  -9   6       74.72       79.95      9.46 o 
   2  -9   6      221.98      251.07     12.96 o 
   3  -9   6        0.58        1.73      6.55 o 
   4  -9   6       17.63       13.74      7.88 o 
   5  -9   6       46.49       31.56     13.45 o 
   6  -9   6       14.61       26.71     27.53 o 
  -6  -8   6        0.01        8.63      8.85 o 
  -5  -8   6       16.13       17.36     11.49 o 
  -4  -8   6       21.00       19.98      7.77 o 
  -3  -8   6       62.29       83.32      9.36 o 
  -2  -8   6      366.84      332.67     16.29 o 
  -1  -8   6        0.08        0.82      6.52 o 
   0  -8   6      180.32      152.14      9.39 o 
   1  -8   6      129.24      130.62      6.99 o 
   2  -8   6        0.05       -3.47      7.81 o 
   3  -8   6       22.04       22.58      6.92 o 
   4  -8   6       19.60       16.65      7.35 o 
   5  -8   6        2.00        4.14      8.12 o 
   6  -8   6       28.33       32.03     24.71 o 
  -7  -7   6      103.03      109.78     14.68 o 
  -6  -7   6       22.33       33.91      8.96 o 
  -5  -7   6        8.04       12.79      7.44 o 
  -4  -7   6        4.36        1.10      8.50 o 
  -3  -7   6        2.96        5.96      6.04 o 
  -2  -7   6      135.45      122.66      9.28 o 
  -1  -7   6        6.90       11.78      5.74 o 
   0  -7   6      100.09       92.59      6.71 o 
   1  -7   6       22.97       18.57      4.24 o 
   2  -7   6        0.23        9.47      4.04 o 
   3  -7   6       44.73       47.48      7.60 o 
   4  -7   6       29.05       22.89      6.77 o 
   5  -7   6      139.54      154.80     12.08 o 
   6  -7   6        0.03        2.95     11.03 o 
   7  -7   6       19.02        7.52     12.20 o 
  -7  -6   6        0.01        0.24      9.18 o 
  -6  -6   6       34.37       43.90      8.73 o 
  -5  -6   6       83.32       90.90     10.25 o 
  -4  -6   6        0.00        0.47      5.71 o 
  -3  -6   6      156.22      156.00     12.45 o 
  -2  -6   6       60.00       58.76      6.73 o 
  -1  -6   6      439.35      404.06     10.54 o 
   0  -6   6       22.24       26.06      4.69 o 
   1  -6   6       94.72      101.29      5.58 o 
   2  -6   6        7.04        8.19      3.77 o 
   3  -6   6       14.41       14.65      4.37 o 
   4  -6   6       45.73       34.21      7.12 o 
   5  -6   6       76.82       79.67     13.19 o 
   6  -6   6       10.76      -15.48     21.51 o 
   7  -6   6        0.04      -12.21     11.40 o 
  -7  -5   6       26.01       27.04      8.91 o 
  -6  -5   6       74.96       71.54      9.12 o 
  -5  -5   6       17.17       17.09      6.80 o 
  -4  -5   6      141.26      130.55      9.61 o 
  -3  -5   6        7.90        7.42      5.21 o 
  -2  -5   6       70.62       62.95      6.66 o 
  -1  -5   6       78.53       97.78      8.52 o 
   0  -5   6      366.32      388.17      9.58 o 
   1  -5   6      409.50      478.42     13.58 o 
   2  -5   6     1463.63     1427.73     23.05 o 
   3  -5   6      234.21      244.61      8.99 o 
   4  -5   6        3.77        6.48      4.71 o 
   5  -5   6        0.86        3.61      8.10 o 
   6  -5   6        0.16       -6.16      8.32 o 
   7  -5   6        2.72       14.00     12.69 o 
  -8  -4   6       18.90       36.70     18.81 o 
  -7  -4   6        4.94       19.07      8.68 o 
  -6  -4   6      144.77      148.96     17.06 o 
  -5  -4   6        0.06        8.79      6.13 o 
  -4  -4   6       99.98       98.61      6.76 o 
  -3  -4   6      539.69      585.07     13.21 o 
  -2  -4   6     1215.76     1288.02     19.79 o 
  -1  -4   6      889.70      932.65     15.46 o 
   0  -4   6       60.85       58.27      4.02 o 
   1  -4   6       67.90       58.35      5.09 o 
   2  -4   6       69.03       69.58      8.22 o 
   3  -4   6      534.28      516.05     12.91 o 
   4  -4   6      518.74      442.64     32.58 o 
   5  -4   6       51.34       59.57      7.95 o 
   6  -4   6       11.44       15.30     11.17 o 
   7  -4   6       30.78       22.24     12.98 o 
  -8  -3   6       37.28       47.20     11.67 o 
  -7  -3   6        6.29        8.80     11.84 o 
  -6  -3   6        1.61        8.24      5.81 o 
  -5  -3   6       50.47       50.46      6.04 o 
  -4  -3   6        2.14        3.39      4.17 o 
  -3  -3   6       24.85       31.09      4.33 o 
  -2  -3   6      141.69      151.30      6.03 o 
  -1  -3   6       11.85       12.17      3.26 o 
   0  -3   6      256.60      250.74      9.53 o 
   1  -3   6        7.12       11.28      2.92 o 
   2  -3   6        6.97        1.77      2.83 o 
   3  -3   6      231.88      191.46      7.81 o 
   4  -3   6       77.40       73.28      7.67 o 
   5  -3   6        0.79        1.11      5.95 o 
   6  -3   6       20.82       15.45      9.64 o 
   7  -3   6        0.81       -2.36     11.33 o 
  -8  -2   6        5.45       22.81     10.43 o 
  -7  -2   6        4.90       15.38      7.09 o 
  -6  -2   6       68.49       82.68     11.70 o 
  -5  -2   6       20.28       14.04      5.07 o 
  -4  -2   6      626.18      603.81     14.51 o 
  -3  -2   6        0.57        0.79      3.32 o 
  -2  -2   6       54.76       44.06      3.97 o 
  -1  -2   6        7.47        6.73      2.69 o 
   0  -2   6       15.63       10.64      2.65 o 
   1  -2   6      701.68      767.28     13.92 o 
   2  -2   6      159.49      140.78      6.04 o 
   3  -2   6       27.53       19.81      3.25 o 
   4  -2   6      261.55      257.13     16.84 o 
   5  -2   6       76.96       47.32     17.91 o 
   6  -2   6        5.72        6.46      7.66 o 
   7  -2   6        2.09        3.35     11.48 o 
  -8  -1   6       47.15       60.02     10.28 o 
  -7  -1   6        0.42        2.59      6.51 o 
  -6  -1   6        8.85       13.43      6.66 o 
  -5  -1   6        1.58        5.29      4.32 o 
  -4  -1   6       27.21       23.19      5.07 o 
  -3  -1   6      466.21      457.30     12.54 o 
  -2  -1   6       11.73       11.53      2.72 o 
  -1  -1   6        3.20        1.03      2.24 o 
   0  -1   6       38.34       35.77      4.31 o 
   1  -1   6       29.82       36.41      4.74 o 
   2  -1   6       48.51       40.79      3.63 o 
   3  -1   6       24.50       22.31      3.48 o 
   4  -1   6        3.61       10.84      5.81 o 
   5  -1   6       19.89       16.25      6.60 o 
   6  -1   6       15.38       30.68      8.77 o 
   7  -1   6       37.52       24.24     17.23 o 
  -8   0   6        3.76       13.50      9.02 o 
  -7   0   6      158.33      157.58     15.27 o 
  -6   0   6       51.94       50.69      6.77 o 
  -5   0   6       62.48       60.69      6.58 o 
  -4   0   6       86.94       91.70      6.37 o 
  -3   0   6     2205.98     2302.32     31.22 o 
  -2   0   6     1167.26     1188.18     17.39 o 
  -1   0   6       91.06       93.69      5.76 o 
   0   0   6     2389.24     2476.09     30.87 o 
   1   0   6      196.08      185.50      6.37 o 
   2   0   6       15.33       14.19      4.10 o 
   3   0   6      151.65      156.38      9.07 o 
   4   0   6      147.83      155.45     10.23 o 
   5   0   6       10.25        6.66      6.93 o 
   6   0   6       18.11       34.79      9.02 o 
   7   0   6       35.24       28.50     10.88 o 
  -8   1   6        0.90        8.28     13.32 o 
  -7   1   6        0.14        1.17      6.15 o 
  -6   1   6      183.68      171.74      9.93 o 
  -5   1   6        0.70        5.13      4.61 o 
  -4   1   6      865.30      864.62     17.75 o 
  -3   1   6      189.03      184.60      7.02 o 
  -2   1   6      839.71      769.26     17.29 o 
  -1   1   6     2252.83     2505.32     37.53 o 
   0   1   6     1409.50     1508.02     21.35 o 
   1   1   6      395.14      361.70      9.51 o 
   2   1   6       17.29       14.38      3.22 o 
   3   1   6       29.96       29.06      5.64 o 
   4   1   6       25.74       19.59      6.33 o 
   5   1   6       56.17       39.51      8.13 o 
   6   1   6       13.63       13.31      9.21 o 
   7   1   6        0.55       14.10      9.43 o 
  -8   2   6        4.95       -0.91     12.03 o 
  -7   2   6       34.12       34.40     14.14 o 
  -6   2   6       53.76       59.55      7.80 o 
  -5   2   6       16.82       20.00      5.12 o 
  -4   2   6       12.27       15.14      3.85 o 
  -3   2   6       13.10       18.41      5.79 o 
  -2   2   6      457.92      457.77      9.75 o 
  -1   2   6       53.01       64.30      4.29 o 
   0   2   6      201.39      185.91      6.17 o 
   1   2   6      383.73      386.92      9.60 o 
   2   2   6      911.93      921.45     15.86 o 
   3   2   6        4.26        1.77      5.00 o 
   4   2   6       12.35       -1.66      5.34 o 
   5   2   6      144.26      131.82     11.13 o 
   6   2   6       36.02       55.94      9.82 o 
   7   2   6        3.69       13.79     11.16 o 
  -8   3   6       44.72       27.35     13.04 o 
  -7   3   6      142.88      149.32     12.55 o 
  -6   3   6      191.15      189.38     12.16 o 
  -5   3   6        7.27        6.30      4.20 o 
  -4   3   6      142.16      143.29     10.69 o 
  -3   3   6        0.06        1.39      3.61 o 
  -2   3   6      298.84      291.20      8.14 o 
  -1   3   6      211.96      205.32      6.50 o 
   0   3   6      446.85      426.88     11.31 o 
   1   3   6      101.58      128.35      5.81 o 
   2   3   6       75.71       81.60      5.02 o 
   3   3   6       99.10       90.24      8.24 o 
   4   3   6       93.05       77.19      8.94 o 
   5   3   6       32.37       42.98     10.84 o 
   6   3   6       28.83       22.79     15.02 o 
   7   3   6        6.40       -1.71     10.63 o 
  -8   4   6        0.19        4.66     11.81 o 
  -7   4   6       83.13       93.12     14.32 o 
  -6   4   6        2.88        9.97      6.70 o 
  -5   4   6        7.84        5.68      4.59 o 
  -4   4   6       16.00       23.91      4.36 o 
  -3   4   6      354.08      384.04     13.37 o 
  -2   4   6        6.99       21.78      3.66 o 
  -1   4   6       21.08       23.50      4.04 o 
   0   4   6       12.92       10.45      3.12 o 
   1   4   6      139.16      128.58      7.21 o 
   2   4   6        2.84        9.79      3.83 o 
   3   4   6      110.20      105.80      9.44 o 
   4   4   6       11.76        9.95      6.53 o 
   5   4   6        5.18        4.69      8.98 o 
   6   4   6        0.00        2.38     10.59 o 
  -8   5   6       12.24        6.28     12.74 o 
  -7   5   6        1.87        1.67     10.44 o 
  -6   5   6       69.89       76.42      9.81 o 
  -5   5   6      219.80      226.84     12.95 o 
  -4   5   6        8.97       12.64      4.20 o 
  -3   5   6      574.07      580.56     14.12 o 
  -2   5   6       12.12       10.36      3.78 o 
  -1   5   6      643.06      625.08     14.08 o 
   0   5   6      257.36      245.19     13.16 o 
   1   5   6        3.89        2.94      3.58 o 
   2   5   6      814.34      813.47     16.63 o 
   3   5   6        3.01       16.48      6.73 o 
   4   5   6      317.69      277.02     14.48 o 
   5   5   6        5.96        8.39      8.19 o 
   6   5   6        2.58       -9.56      9.30 o 
  -7   6   6        0.02       -3.88     10.01 o 
  -6   6   6      146.98      156.16     29.19 o 
  -5   6   6       63.66       73.30      9.25 o 
  -4   6   6       16.45       18.47      8.15 o 
  -3   6   6      129.08      126.28      7.30 o 
  -2   6   6      380.89      410.98     11.87 o 
  -1   6   6      172.86      172.37     10.44 o 
   0   6   6      376.43      379.16     11.08 o 
   1   6   6       35.99       30.30      4.78 o 
   2   6   6       12.90        7.38      4.59 o 
   3   6   6       21.86       14.02      7.17 o 
   4   6   6        1.29       14.72      7.82 o 
   5   6   6        4.38        1.23      8.59 o 
   6   6   6       11.01       34.23     13.23 o 
  -7   7   6        3.33        8.81     11.17 o 
  -6   7   6       26.94       57.56     13.64 o 
  -5   7   6        8.12       12.20      7.40 o 
  -4   7   6       90.29       76.98     12.94 o 
  -3   7   6        1.19        5.09      4.73 o 
  -2   7   6      186.96      180.11     15.20 o 
  -1   7   6       93.83       89.40      6.42 o 
   0   7   6        1.26       -4.65      3.41 o 
   1   7   6      306.45      294.80     10.74 o 
   2   7   6       14.48       16.68      6.90 o 
   3   7   6      102.17      105.34     10.22 o 
   4   7   6        4.88       21.12      8.54 o 
   5   7   6        4.12       41.03     15.19 o 
  -7   8   6       38.73       51.95     14.49 o 
  -6   8   6        0.00        8.25     11.26 o 
  -5   8   6       64.68       74.38     16.67 o 
  -4   8   6       68.44       71.33      8.76 o 
  -3   8   6       25.01       23.19      6.25 o 
  -2   8   6      661.33      669.22     17.06 o 
  -1   8   6        4.96       19.27      4.94 o 
   0   8   6       40.43       43.86      5.91 o 
   1   8   6        2.74        2.56      8.15 o 
   2   8   6        5.23        2.69      6.81 o 
   3   8   6        2.82       -1.56      8.02 o 
   4   8   6       30.80       46.19     17.81 o 
   5   8   6        3.40        3.81     11.63 o 
  -6   9   6       47.17       36.38     12.87 o 
  -5   9   6        0.07        9.50     10.11 o 
  -4   9   6        6.73       -4.38     12.94 o 
  -3   9   6        0.31       11.04      6.19 o 
  -2   9   6        0.01       19.77     10.71 o 
  -1   9   6        4.46        6.05      4.64 o 
   0   9   6       11.62       10.91      5.69 o 
   1   9   6       32.01       43.74      9.94 o 
   2   9   6       17.41       11.98      9.88 o 
   3   9   6      133.82      185.62     17.80 o 
   4   9   6       42.30       57.38     14.21 o 
  -5  10   6        3.76       14.74     15.61 o 
  -4  10   6       12.18       -0.55      9.10 o 
  -3  10   6       55.03       83.73     14.60 o 
  -2  10   6       61.98       54.39     10.95 o 
  -1  10   6      285.18      309.87     21.42 o 
   0  10   6       25.85       31.31      9.28 o 
   1  10   6       24.75       27.50      7.39 o 
   2  10   6      154.90      162.69     17.13 o 
   3  10   6       74.98      105.61     15.72 o 
  -5  11   6        0.06        7.01     11.33 o 
  -4  11   6        3.11       -6.89     15.30 o 
  -3  11   6        2.74       23.04     10.41 o 
  -2  11   6        8.18       26.75      7.90 o 
  -1  11   6        0.53        8.30      7.94 o 
   0  11   6        0.10        7.39     10.13 o 
   1  11   6       12.75       16.13      9.03 o 
   2  11   6       20.05        3.03     11.76 o 
  -3  12   6       14.65      -13.51     22.86 o 
  -2  12   6        7.79        4.69     11.03 o 
  -1  12   6       47.06       77.99     14.67 o 
   0  12   6        7.97       12.49     10.29 o 
   1  12   6      119.18      125.26     20.60 o 
  -1 -13   7        3.93        5.36     11.07 o 
   0 -13   7       86.56       95.79     15.72 o 
   1 -13   7       30.79       50.21     14.90 o 
   2 -13   7       18.66       40.40     14.52 o 
  -3 -12   7        7.17       18.42      9.69 o 
  -2 -12   7        7.58       20.06     10.59 o 
  -1 -12   7       18.19       25.26     10.67 o 
   0 -12   7      140.22      146.25     25.26 o 
   1 -12   7        5.55       17.53     12.03 o 
   2 -12   7       50.38       76.06     14.35 o 
   3 -12   7        0.20       -2.01     11.83 o 
  -4 -11   7        0.06       13.63      9.84 o 
  -3 -11   7       11.29       24.00     13.40 o 
  -2 -11   7       47.02       45.77     10.58 o 
  -1 -11   7       53.32       49.17      9.52 o 
   0 -11   7       22.28       19.89     10.82 o 
   1 -11   7        0.23        5.45      9.75 o 
   2 -11   7        7.40        8.73      9.99 o 
   3 -11   7        0.08        1.16     10.80 o 
   4 -11   7        4.24       -8.45      8.57 o 
  -5 -10   7       68.41       97.66     12.76 o 
  -4 -10   7       61.52       66.55     14.77 o 
  -3 -10   7      220.16      224.48     23.37 o 
  -2 -10   7       55.77       48.93      9.85 o 
  -1 -10   7       43.68       37.23      8.03 o 
   0 -10   7       32.72       37.33      7.38 o 
   1 -10   7        0.01       10.80     10.56 o 
   2 -10   7       41.54       43.50     11.89 o 
   3 -10   7        5.57       10.20     10.79 o 
   4 -10   7       61.53       73.57     13.18 o 
   5 -10   7        7.34       13.20      9.71 o 
  -6  -9   7        8.81        5.38     10.27 o 
  -5  -9   7        0.25       18.14     11.97 o 
  -4  -9   7       21.27       32.41     12.73 o 
  -3  -9   7       63.65       79.28      9.69 o 
  -2  -9   7       38.99       53.37      8.01 o 
  -1  -9   7      476.08      434.75     28.29 o 
   0  -9   7      255.24      259.44     26.31 o 
   1  -9   7       32.26       37.84      6.77 o 
   2  -9   7      173.16      142.12     10.30 o 
   3  -9   7        0.05       -4.07      5.85 o 
   4  -9   7       39.21       45.61     13.30 o 
   5  -9   7       21.73       52.68     11.44 o 
  -6  -8   7        0.02       -4.29      8.92 o 
  -5  -8   7        1.68       -6.89      9.19 o 
  -4  -8   7      186.26      167.69     12.56 o 
  -3  -8   7       20.70       28.42      9.65 o 
  -2  -8   7      127.30       80.43      8.88 o 
  -1  -8   7      156.15      144.77     11.76 o 
   0  -8   7       20.28       16.81     11.47 o 
   1  -8   7      153.90      142.60      7.57 o 
   2  -8   7       69.30       33.33     14.97 o 
   3  -8   7        0.09       -1.58      5.55 o 
   4  -8   7        5.85        1.49      6.57 o 
   5  -8   7       79.12       77.48     13.62 o 
   6  -8   7       16.39       11.72     11.53 o 
  -7  -7   7        7.30       15.66      9.74 o 
  -6  -7   7       17.78       16.06     11.94 o 
  -5  -7   7        0.39        3.26     10.75 o 
  -4  -7   7       51.32       54.12      8.18 o 
  -3  -7   7      113.45      115.44      9.78 o 
  -2  -7   7       39.36       49.34      8.52 o 
  -1  -7   7      138.13      140.20      9.28 o 
   0  -7   7        9.08        6.70      4.23 o 
   1  -7   7       21.19       26.64      4.37 o 
   2  -7   7       79.42       83.58      6.21 o 
   3  -7   7      153.34      121.32      9.50 o 
   4  -7   7       17.33       13.29      8.12 o 
   5  -7   7       31.07       28.11     18.41 o 
   6  -7   7        4.47       -3.19     10.16 o 
  -7  -6   7        1.97       11.92      9.31 o 
  -6  -6   7        2.09        8.55      7.49 o 
  -5  -6   7        1.15        3.72     11.28 o 
  -4  -6   7       49.86       48.95      8.31 o 
  -3  -6   7        9.24        8.59      6.01 o 
  -2  -6   7      117.96      101.49      8.55 o 
  -1  -6   7      113.03      104.80      5.98 o 
   0  -6   7       87.10       68.39      5.98 o 
   1  -6   7      167.03      185.00     13.96 o 
   2  -6   7      456.05      411.67     13.35 o 
   3  -6   7      190.48      169.12     11.21 o 
   4  -6   7        0.89       -0.35      7.62 o 
   5  -6   7       33.84       38.30     10.92 o 
   6  -6   7        3.97       11.29     10.30 o 
  -7  -5   7       30.62       50.61     10.43 o 
  -6  -5   7       27.99       27.79      7.98 o 
  -5  -5   7      458.37      412.63     17.08 o 
  -4  -5   7       28.49       34.26      6.57 o 
  -3  -5   7        5.56        7.68      4.96 o 
  -2  -5   7       99.63      100.32      5.82 o 
  -1  -5   7      912.24      854.17     16.53 o 
   0  -5   7      169.45      166.54      6.70 o 
   1  -5   7       42.44       24.91      5.74 o 
   2  -5   7       45.98       43.85      4.70 o 
   3  -5   7       30.99       25.42      4.78 o 
   4  -5   7       70.27       73.97      6.98 o 
   5  -5   7        1.27       -4.10     11.29 o 
   6  -5   7        6.68       18.45     13.74 o 
   7  -5   7       16.07       41.97     12.51 o 
  -8  -4   7        6.46       16.94     11.21 o 
  -7  -4   7        6.30       10.75      7.62 o 
  -6  -4   7        4.82       20.79      6.87 o 
  -5  -4   7       49.66       57.30      8.50 o 
  -4  -4   7      127.98      127.10      9.23 o 
  -3  -4   7       81.28       84.09      6.69 o 
  -2  -4   7       51.63       55.03      4.74 o 
  -1  -4   7       18.97       23.74      3.74 o 
   0  -4   7        0.92        3.39      2.96 o 
   1  -4   7       19.41       18.06      3.41 o 
   2  -4   7       38.60       34.58      9.62 o 
   3  -4   7       74.03       68.52      5.83 o 
   4  -4   7      485.08      460.00     16.75 o 
   5  -4   7       53.40       56.64      8.70 o 
   6  -4   7       31.05       47.76     11.40 o 
   7  -4   7        0.04       -0.34     11.45 o 
  -8  -3   7        4.12       23.67     18.41 o 
  -7  -3   7       50.91       73.85     13.09 o 
  -6  -3   7       33.05       19.74     11.30 o 
  -5  -3   7       23.10       22.30      5.25 o 
  -4  -3   7      398.56      385.96     11.70 o 
  -3  -3   7      401.45      388.19     10.63 o 
  -2  -3   7       47.63       44.70      4.21 o 
  -1  -3   7        4.12        2.46      3.02 o 
   0  -3   7      769.39      694.41     16.07 o 
   1  -3   7     1007.66      991.45     17.50 o 
   2  -3   7       19.01       23.41      3.98 o 
   3  -3   7      269.18      234.49     19.02 o 
   4  -3   7      585.04      553.19     39.51 o 
   5  -3   7       41.09       33.84      6.91 o 
   6  -3   7        3.55       16.82      9.48 o 
   7  -3   7       23.44       22.85     13.29 o 
  -8  -2   7        9.77       26.63     12.50 o 
  -7  -2   7       37.33       56.83      9.06 o 
  -6  -2   7        4.27       14.27      7.38 o 
  -5  -2   7       40.27       43.82      5.60 o 
  -4  -2   7       46.26       47.58      5.17 o 
  -3  -2   7        6.30        8.69      3.59 o 
  -2  -2   7      105.24      110.20      5.34 o 
  -1  -2   7      352.46      334.87     10.07 o 
   0  -2   7     1649.00     1933.43     26.50 o 
   1  -2   7      193.20      215.96      7.32 o 
   2  -2   7       48.66       50.72      4.69 o 
   3  -2   7      132.54      143.15      7.38 o 
   4  -2   7      346.70      335.95     19.33 o 
   5  -2   7       20.96       32.92      7.27 o 
   6  -2   7        0.62       18.85      8.75 o 
   7  -2   7       58.24       46.17     14.10 o 
  -8  -1   7        3.22        2.91     18.83 o 
  -7  -1   7        0.16        7.31      7.99 o 
  -6  -1   7      114.40      123.48     11.61 o 
  -5  -1   7       72.37       87.47      7.87 o 
  -4  -1   7      335.44      338.14     15.62 o 
  -3  -1   7      151.74      160.43      8.85 o 
  -2  -1   7      837.81      807.38     14.04 o 
  -1  -1   7        7.56        9.05      3.31 o 
   0  -1   7      952.91      973.31     16.33 o 
   1  -1   7        0.10        4.14      3.10 o 
   2  -1   7      266.26      218.93      7.60 o 
   3  -1   7        2.33        5.31      4.67 o 
   4  -1   7      652.99      616.58     19.83 o 
   5  -1   7       69.88       72.18      9.03 o 
   6  -1   7        0.58        5.17      8.48 o 
   7  -1   7       12.06       14.69     14.30 o 
  -8   0   7       12.92       23.92     10.53 o 
  -7   0   7      126.72      123.57     10.43 o 
  -6   0   7       95.74       92.65      8.14 o 
  -5   0   7        3.06        1.32      5.48 o 
  -4   0   7      371.81      353.97     10.66 o 
  -3   0   7     2489.69     2532.28     33.62 o 
  -2   0   7        1.24       -2.81      3.75 o 
  -1   0   7      173.39      158.05      7.73 o 
   0   0   7      537.86      560.64     11.58 o 
   1   0   7       83.08       61.46      4.55 o 
   2   0   7        6.53        5.93      6.33 o 
   3   0   7       47.76       54.72      6.53 o 
   4   0   7       75.96       61.05      8.10 o 
   5   0   7        0.96       -1.81      7.37 o 
   6   0   7       55.43       60.71     10.12 o 
   7   0   7       24.65       25.97     10.53 o 
  -8   1   7        5.45        5.40     11.91 o 
  -7   1   7       17.57       12.33     12.47 o 
  -6   1   7       95.65       79.67      8.20 o 
  -5   1   7        8.57       10.23      4.83 o 
  -4   1   7       11.83       14.26      4.37 o 
  -3   1   7        8.21       12.40      3.07 o 
  -2   1   7       10.57       11.70      4.56 o 
  -1   1   7      648.92      771.96     25.13 o 
   0   1   7        3.30        5.91      3.02 o 
   1   1   7      917.39      891.13     16.15 o 
   2   1   7      437.19      431.72     10.20 o 
   3   1   7       67.86       63.73      6.92 o 
   4   1   7       62.83       67.16      8.58 o 
   5   1   7        9.80       17.71     11.21 o 
   6   1   7       51.45       45.20     13.33 o 
   7   1   7        2.70        9.51     10.17 o 
  -8   2   7        0.89      -11.54     12.19 o 
  -7   2   7       54.41       40.40     11.14 o 
  -6   2   7      187.51      200.63     10.49 o 
  -5   2   7       82.49       82.62     12.69 o 
  -4   2   7      223.88      224.68      8.77 o 
  -3   2   7      197.53      167.95      6.70 o 
  -2   2   7     2162.51     2291.46     38.11 o 
  -1   2   7       33.97       23.73      4.86 o 
   0   2   7      212.79      173.31      6.34 o 
   1   2   7      354.06      358.69     14.02 o 
   2   2   7      210.71      198.95      7.31 o 
   3   2   7      133.93      121.00     16.26 o 
   4   2   7       49.35       41.52      8.87 o 
   5   2   7      124.13      107.69     11.00 o 
   6   2   7       17.17       17.38      9.23 o 
   7   2   7       12.32       29.40     10.99 o 
  -8   3   7        0.93       -4.21     11.81 o 
  -7   3   7        8.23        2.11     11.74 o 
  -6   3   7        1.15       -2.51      5.81 o 
  -5   3   7       32.74       33.47      5.64 o 
  -4   3   7       10.10       11.47      5.46 o 
  -3   3   7       16.40       19.87      5.00 o 
  -2   3   7      215.03      208.45      7.58 o 
  -1   3   7      633.01      661.96     12.68 o 
   0   3   7        4.36        9.45      3.13 o 
   1   3   7       11.51       14.13      3.54 o 
   2   3   7      161.38      144.05      8.83 o 
   3   3   7        0.16        6.58     10.07 o 
   4   3   7        0.23       15.63      9.36 o 
   5   3   7        0.85        1.54      7.78 o 
   6   3   7        1.87      -10.07     10.22 o 
  -8   4   7        0.00        3.71     14.29 o 
  -7   4   7        9.09       15.60     10.82 o 
  -6   4   7        9.46       11.02     11.81 o 
  -5   4   7      112.03      119.09     10.57 o 
  -4   4   7       96.91       99.35      6.61 o 
  -3   4   7      190.45      184.46      7.75 o 
  -2   4   7      267.59      280.81      8.80 o 
  -1   4   7      332.02      287.34      8.64 o 
   0   4   7      651.81      610.59     16.56 o 
   1   4   7       85.61       90.76      5.62 o 
   2   4   7       93.91       97.69      6.26 o 
   3   4   7       92.16       97.26     12.95 o 
   4   4   7      205.80      216.43     13.47 o 
   5   4   7       46.15       45.35      9.19 o 
   6   4   7       14.80       24.44      9.44 o 
  -8   5   7       17.30       10.87     12.35 o 
  -7   5   7        4.33        8.06     14.49 o 
  -6   5   7       30.89       19.24     19.79 o 
  -5   5   7       80.18       82.40     12.15 o 
  -4   5   7       33.35       40.82      6.48 o 
  -3   5   7      127.08      120.96      6.99 o 
  -2   5   7     1616.79     1586.71     25.61 o 
  -1   5   7        0.96       -1.87      3.30 o 
   0   5   7      416.32      399.76     13.16 o 
   1   5   7      129.79      121.85      9.91 o 
   2   5   7       58.88       57.53     13.59 o 
   3   5   7       22.31       21.81      6.87 o 
   4   5   7       14.51       19.48      7.91 o 
   5   5   7        0.15        8.18      8.62 o 
   6   5   7        0.39        0.41     14.46 o 
  -7   6   7       43.27       43.73     12.78 o 
  -6   6   7       33.67       48.87     11.11 o 
  -5   6   7       66.06       73.80     12.18 o 
  -4   6   7        5.09        9.70      6.89 o 
  -3   6   7      221.80      202.91      9.10 o 
  -2   6   7       15.37        9.62      7.04 o 
  -1   6   7      192.23      167.23      7.94 o 
   0   6   7      118.69      113.27      8.18 o 
   1   6   7       83.06       91.55      7.67 o 
   2   6   7        0.03       -1.52      5.76 o 
   3   6   7       56.78       75.21      9.30 o 
   4   6   7        4.03        5.83      7.72 o 
   5   6   7        5.77       15.44      9.39 o 
  -7   7   7       18.70       26.53     12.94 o 
  -6   7   7        1.10       -3.30     10.26 o 
  -5   7   7       57.37       65.65     12.48 o 
  -4   7   7      335.11      317.60     20.19 o 
  -3   7   7       89.65       77.35     10.86 o 
  -2   7   7       90.30       90.50      6.99 o 
  -1   7   7       32.04       44.41      5.63 o 
   0   7   7        3.99       12.35      5.18 o 
   1   7   7        0.36        9.21      5.00 o 
   2   7   7      409.39      399.65     16.42 o 
   3   7   7      128.82      125.02     11.23 o 
   4   7   7        0.64       13.31      8.24 o 
   5   7   7       21.46       22.86     12.52 o 
  -6   8   7        3.76       -0.95     10.63 o 
  -5   8   7        9.61       15.20     12.61 o 
  -4   8   7       43.18       37.56     10.63 o 
  -3   8   7       61.75       55.61     10.30 o 
  -2   8   7        4.59       16.40      5.37 o 
  -1   8   7       45.67       48.96      6.23 o 
   0   8   7        5.50        1.77      4.63 o 
   1   8   7       17.56       12.94      7.89 o 
   2   8   7       42.94       38.63     10.15 o 
   3   8   7        5.98        5.93      7.89 o 
   4   8   7        7.57      -15.35     10.23 o 
  -6   9   7       14.41       21.59     12.49 o 
  -5   9   7       43.65       40.52     19.56 o 
  -4   9   7        0.85        3.99     12.14 o 
  -3   9   7      149.53      163.97     15.47 o 
  -2   9   7        1.10        1.38      6.08 o 
  -1   9   7      188.83      195.48     10.34 o 
   0   9   7      103.92      104.30     10.76 o 
   1   9   7       24.21       29.10      7.04 o 
   2   9   7        9.76       11.54      9.04 o 
   3   9   7       34.89       48.65     12.09 o 
   4   9   7       69.48       70.34     14.97 o 
  -5  10   7       22.71       39.10     12.92 o 
  -4  10   7      151.87      168.10     16.71 o 
  -3  10   7        0.18       17.71     10.49 o 
  -2  10   7        1.54       11.46     10.27 o 
  -1  10   7       15.09       25.37      6.76 o 
   0  10   7      130.33      128.08     10.03 o 
   1  10   7       29.36       35.13     11.51 o 
   2  10   7        1.61        9.73     11.07 o 
   3  10   7        0.42       23.46     12.38 o 
  -4  11   7        5.16       -9.77     10.94 o 
  -3  11   7       25.44       29.16     11.80 o 
  -2  11   7        9.49       25.34     10.97 o 
  -1  11   7        0.31        3.71     10.17 o 
   0  11   7        5.42        5.47     10.35 o 
   1  11   7        3.28       23.13     12.49 o 
   2  11   7       49.83       54.27     13.23 o 
  -2  12   7       53.22       39.83     14.46 o 
  -1  12   7       41.39       44.43     13.13 o 
   0  12   7       88.54       87.77     20.63 o 
  -1 -13   8        3.74        0.92     11.66 o 
   0 -13   8       18.92       28.51     12.75 o 
   1 -13   8       23.08       39.99     20.73 o 
  -3 -12   8        4.59       17.59     11.17 o 
  -2 -12   8       22.10       33.98     10.37 o 
  -1 -12   8        3.10       19.05     10.77 o 
   0 -12   8        3.34        6.24     10.01 o 
   1 -12   8        0.94        4.94     11.76 o 
   2 -12   8       50.90       74.90     18.11 o 
   3 -12   8        4.48       12.39     18.00 o 
  -4 -11   8        0.86        7.13      9.92 o 
  -3 -11   8       11.71       19.05     10.44 o 
  -2 -11   8        3.59        2.42      8.03 o 
  -1 -11   8       49.27       53.09      9.20 o 
   0 -11   8       46.11       50.62     12.13 o 
   1 -11   8       24.28       19.48     10.25 o 
   2 -11   8        8.56       18.43     12.14 o 
   3 -11   8        0.02        4.37     10.60 o 
   4 -11   8       16.59       14.57      9.48 o 
  -5 -10   8        4.21       10.46      9.71 o 
  -4 -10   8       54.12       84.80     11.51 o 
  -3 -10   8        3.41        5.81      7.84 o 
  -2 -10   8        9.01       21.47      9.91 o 
  -1 -10   8        3.68        1.85      6.70 o 
   0 -10   8       18.18       21.15      7.33 o 
   1 -10   8       24.15       19.10     11.89 o 
   2 -10   8        0.02       -0.44      9.41 o 
   3 -10   8       62.78       69.24     10.02 o 
   4 -10   8        0.47       -4.90      8.61 o 
   5 -10   8       18.72       24.02     17.66 o 
  -5  -9   8        0.63       18.80      9.56 o 
  -4  -9   8       25.36       27.47      8.70 o 
  -3  -9   8        2.95        4.67      6.97 o 
  -2  -9   8       17.25       25.87      7.61 o 
  -1  -9   8      119.21       99.96      9.31 o 
   0  -9   8       78.32       63.28     12.69 o 
   1  -9   8       95.12       92.29      8.48 o 
   2  -9   8       12.85       15.04      6.79 o 
   3  -9   8        1.99       -3.47      7.05 o 
   4  -9   8       10.16        1.91      7.86 o 
   5  -9   8       15.62        9.85     25.67 o 
  -6  -8   8        0.40       -4.71      9.82 o 
  -5  -8   8      117.60      120.12     21.04 o 
  -4  -8   8        0.56        2.51      7.82 o 
  -3  -8   8       54.34       50.78     10.06 o 
  -2  -8   8      194.60      185.21     11.66 o 
  -1  -8   8       77.52       69.92      8.06 o 
   0  -8   8       23.20       22.52      6.15 o 
   1  -8   8        0.22        5.05      4.48 o 
   2  -8   8       79.64       69.31     10.96 o 
   3  -8   8        1.00        3.41      6.54 o 
   4  -8   8        0.01        3.25      9.15 o 
   5  -8   8       11.24       33.55     19.23 o 
   6  -8   8        0.25       13.38     13.74 o 
  -6  -7   8        4.33       12.79      8.30 o 
  -5  -7   8       55.29       50.77      9.44 o 
  -4  -7   8        2.29       11.02      6.93 o 
  -3  -7   8        3.63        6.16      7.07 o 
  -2  -7   8       12.89        3.88      5.32 o 
  -1  -7   8      496.94      489.02     24.92 o 
   0  -7   8       67.96       68.56      9.67 o 
   1  -7   8       17.76       30.07      4.70 o 
   2  -7   8       22.03       19.39      4.65 o 
   3  -7   8       68.08       68.73      7.87 o 
   4  -7   8        2.21       17.91      7.13 o 
   5  -7   8        4.96       18.25     16.37 o 
   6  -7   8       16.03       24.55     25.63 o 
  -7  -6   8        7.54       11.12     11.50 o 
  -6  -6   8        0.25       17.09      8.00 o 
  -5  -6   8      292.08      242.21     20.38 o 
  -4  -6   8       37.53       38.07      7.76 o 
  -3  -6   8       74.08       78.63      8.20 o 
  -2  -6   8        9.95        6.03      5.78 o 
  -1  -6   8      944.92      866.70     16.67 o 
   0  -6   8       34.40       43.66      4.66 o 
   1  -6   8      115.04       97.27     10.66 o 
   2  -6   8        4.28        9.28      4.13 o 
   3  -6   8       53.70       51.31      7.47 o 
   4  -6   8       94.65       97.99      9.62 o 
   5  -6   8       20.25       25.23     12.61 o 
   6  -6   8       30.94       41.26     12.65 o 
  -7  -5   8       26.57       41.92      9.52 o 
  -6  -5   8        5.67       18.45     10.12 o 
  -5  -5   8        7.95        9.36      6.41 o 
  -4  -5   8       36.60       39.27      8.02 o 
  -3  -5   8       23.14       21.19      6.10 o 
  -2  -5   8       26.74       27.56      4.85 o 
  -1  -5   8        0.01       -0.20      3.83 o 
   0  -5   8        8.19       10.08      4.01 o 
   1  -5   8      492.48      513.71     16.77 o 
   2  -5   8        6.33        7.24      3.74 o 
   3  -5   8       17.55       19.47      4.78 o 
   4  -5   8      162.21      186.80     17.46 o 
   5  -5   8        8.99       -0.13      8.39 o 
   6  -5   8        5.79       13.19     10.92 o 
  -7  -4   8        0.47        5.78     11.45 o 
  -6  -4   8        5.34        8.65      6.89 o 
  -5  -4   8       17.55       16.00      6.81 o 
  -4  -4   8      124.65      116.22      9.05 o 
  -3  -4   8       13.88       17.61      4.98 o 
  -2  -4   8      232.56      204.16      7.76 o 
  -1  -4   8       10.52        8.80      3.71 o 
   0  -4   8      284.35      282.98     10.74 o 
   1  -4   8        2.56        5.67      3.49 o 
   2  -4   8        1.96       -1.57      3.85 o 
   3  -4   8       41.29       36.61      7.74 o 
   4  -4   8      208.80      205.21     11.97 o 
   5  -4   8       18.94       21.62      7.19 o 
   6  -4   8       16.44       26.42     10.93 o 
   7  -4   8        2.31       -7.27     13.11 o 
  -8  -3   8       26.40       38.32     13.89 o 
  -7  -3   8      137.74      164.38     17.20 o 
  -6  -3   8        9.06        0.80      6.84 o 
  -5  -3   8       84.34       96.18     11.85 o 
  -4  -3   8        0.09        3.76      5.32 o 
  -3  -3   8      250.60      232.02      8.62 o 
  -2  -3   8       18.20       13.81      3.82 o 
  -1  -3   8      513.99      504.24     11.59 o 
   0  -3   8     1298.52     1415.17     22.34 o 
   1  -3   8      124.95      152.85      9.96 o 
   2  -3   8      281.06      271.55      9.38 o 
   3  -3   8       43.00       43.50      5.23 o 
   4  -3   8       98.22       91.11      8.48 o 
   5  -3   8       25.89       30.28     10.83 o 
   6  -3   8        6.12       12.16     11.36 o 
   7  -3   8        2.65       17.02     12.63 o 
  -8  -2   8        5.26       13.26     11.92 o 
  -7  -2   8        0.10       15.43     10.12 o 
  -6  -2   8       87.17      105.86     10.72 o 
  -5  -2   8       70.35       72.67      9.93 o 
  -4  -2   8       15.85       13.69      4.46 o 
  -3  -2   8       46.99       46.01      4.76 o 
  -2  -2   8       25.43       32.72      4.06 o 
  -1  -2   8        5.49        7.10      2.91 o 
   0  -2   8      220.45      216.05      7.58 o 
   1  -2   8        1.37        4.87      3.49 o 
   2  -2   8       14.27       22.50      3.96 o 
   3  -2   8      204.92      210.34     10.96 o 
   4  -2   8      183.67      186.04     11.38 o 
   5  -2   8       75.00       67.33      9.29 o 
   6  -2   8       39.87       39.24      9.84 o 
   7  -2   8       38.79       70.54     15.38 o 
  -8  -1   8       25.10       17.99     24.91 o 
  -7  -1   8        0.06        1.71      8.16 o 
  -6  -1   8      347.70      330.51     19.48 o 
  -5  -1   8       77.61       53.18     11.94 o 
  -4  -1   8      787.76      760.06     29.64 o 
  -3  -1   8       62.27       57.71      4.58 o 
  -2  -1   8       10.34       12.48      3.23 o 
  -1  -1   8      419.96      374.79     12.62 o 
   0  -1   8       10.53       14.09      3.71 o 
   1  -1   8      356.11      338.05      9.90 o 
   2  -1   8        1.27        6.10      3.58 o 
   3  -1   8        0.02        2.67      4.34 o 
   4  -1   8      138.31      136.48     10.22 o 
   5  -1   8        0.46       16.61      7.18 o 
   6  -1   8       23.72       37.31     10.83 o 
   7  -1   8        5.95       11.61     10.43 o 
  -8   0   8        0.06        1.71     10.70 o 
  -7   0   8      185.74      188.85     13.90 o 
  -6   0   8        0.17       -9.91      6.61 o 
  -5   0   8      111.90      108.24      9.38 o 
  -4   0   8      181.53      179.73      7.69 o 
  -3   0   8      116.59      107.69      5.13 o 
  -2   0   8       15.94       17.62      4.54 o 
  -1   0   8       11.26       22.43      5.66 o 
   0   0   8      503.27      562.20     18.21 o 
   1   0   8       17.26       11.52      5.06 o 
   2   0   8      102.87       93.72     12.46 o 
   3   0   8      653.58      624.81     19.09 o 
   4   0   8       91.55       71.33      8.75 o 
   5   0   8        1.93        6.64      6.87 o 
   6   0   8       24.75       33.68     13.50 o 
   7   0   8        0.00        4.77     10.46 o 
  -8   1   8       11.79       36.54     20.74 o 
  -7   1   8        0.19        9.27      8.37 o 
  -6   1   8      166.49      152.65     11.49 o 
  -5   1   8       82.53       84.52      8.46 o 
  -4   1   8        0.05        2.66      5.00 o 
  -3   1   8        5.51       -2.88      4.25 o 
  -2   1   8      526.67      504.09     15.20 o 
  -1   1   8       10.57        8.53      4.10 o 
   0   1   8      441.93      435.45     12.37 o 
   1   1   8      726.62      713.88     14.85 o 
   2   1   8        0.11        3.36      4.73 o 
   3   1   8      698.94      668.99     20.09 o 
   4   1   8        7.54        8.78      6.96 o 
   5   1   8      101.29       92.14     10.79 o 
   6   1   8        1.45       -9.61      8.84 o 
  -8   2   8       43.22       78.97     14.86 o 
  -7   2   8        0.39        0.17     14.89 o 
  -6   2   8       28.07       32.26     10.84 o 
  -5   2   8      126.16      118.93     11.71 o 
  -4   2   8      293.64      290.54     12.74 o 
  -3   2   8      461.99      447.84     15.26 o 
  -2   2   8      279.71      285.62     11.71 o 
  -1   2   8       57.84       72.38      6.56 o 
   0   2   8       30.24       31.93      3.89 o 
   1   2   8       50.68       61.83      7.32 o 
   2   2   8       23.31       17.99      5.90 o 
   3   2   8        6.62        8.25      5.76 o 
   4   2   8       28.30       23.67      7.49 o 
   5   2   8       54.20       44.07     14.20 o 
   6   2   8       11.12        4.75      9.36 o 
  -8   3   8        1.65        6.60     12.09 o 
  -7   3   8        0.63        9.52     11.16 o 
  -6   3   8       33.42       36.31      8.55 o 
  -5   3   8      301.01      270.46     14.97 o 
  -4   3   8       25.95       25.12      6.70 o 
  -3   3   8       20.64       32.26      8.10 o 
  -2   3   8       72.05       56.48      9.17 o 
  -1   3   8        3.61       16.85      3.30 o 
   0   3   8       82.27       83.61      5.19 o 
   1   3   8      345.57      337.55     15.13 o 
   2   3   8       26.41       24.53     11.79 o 
   3   3   8      121.72      122.54     10.19 o 
   4   3   8       10.38       16.30      8.02 o 
   5   3   8       82.78       89.63     11.71 o 
   6   3   8       12.12       25.44     10.42 o 
  -8   4   8       42.17       47.46     24.83 o 
  -7   4   8        0.44        0.93     10.57 o 
  -6   4   8       20.97       14.29     10.29 o 
  -5   4   8       41.72       45.40      7.33 o 
  -4   4   8       50.22       52.78      6.97 o 
  -3   4   8        7.18       17.19      5.35 o 
  -2   4   8      157.28      148.52      9.18 o 
  -1   4   8      555.45      572.32     12.82 o 
   0   4   8       39.48       31.54      4.47 o 
   1   4   8     1714.41     1686.11     26.54 o 
   2   4   8        0.11        5.31      5.03 o 
   3   4   8        0.73       13.79      6.72 o 
   4   4   8        1.36       12.27      7.44 o 
   5   4   8       69.62       82.57     10.86 o 
   6   4   8        7.36       -1.85     23.11 o 
  -7   5   8        0.78       -3.02     10.62 o 
  -6   5   8       16.45       17.86     16.54 o 
  -5   5   8       14.85       16.10      9.74 o 
  -4   5   8        0.80        5.73      5.93 o 
  -3   5   8        7.99       10.89      6.02 o 
  -2   5   8        0.30       -2.96      4.74 o 
  -1   5   8       16.02       16.69      4.04 o 
   0   5   8      157.74      152.49      8.87 o 
   1   5   8       60.45       60.59      8.09 o 
   2   5   8      185.31      209.01     15.58 o 
   3   5   8        3.94       11.07      7.73 o 
   4   5   8      143.88      156.52     12.77 o 
   5   5   8       15.88       35.14      9.48 o 
  -7   6   8       35.38       41.14     13.24 o 
  -6   6   8       64.00       64.65     13.86 o 
  -5   6   8      248.58      278.78     20.45 o 
  -4   6   8       16.71       18.69      8.84 o 
  -3   6   8       82.52       89.07     12.36 o 
  -2   6   8      293.07      250.60     12.57 o 
  -1   6   8      171.61      148.75     16.74 o 
   0   6   8       96.06      100.60      8.43 o 
   1   6   8        3.93        4.09      5.06 o 
   2   6   8      415.85      373.74     21.46 o 
   3   6   8      185.51      193.15     12.80 o 
   4   6   8        0.08        2.28      8.35 o 
   5   6   8       45.88       41.35     10.34 o 
  -7   7   8        0.01        0.83     11.82 o 
  -6   7   8        0.00       -7.51      9.05 o 
  -5   7   8      111.15      124.11     14.68 o 
  -4   7   8        0.50       -6.65      8.03 o 
  -3   7   8       27.74       15.12     10.51 o 
  -2   7   8        9.51       17.27      6.72 o 
  -1   7   8      161.08      174.62      8.86 o 
   0   7   8      432.50      386.08     21.11 o 
   1   7   8      753.90      723.10     28.35 o 
   2   7   8        6.31        3.55      6.46 o 
   3   7   8       53.97       66.49     14.32 o 
   4   7   8        0.01        1.72      8.83 o 
   5   7   8        3.16      -15.77     10.52 o 
  -6   8   8       14.07       14.41     11.82 o 
  -5   8   8        8.86        9.97     10.76 o 
  -4   8   8       84.67       56.80     12.10 o 
  -3   8   8      110.80      116.48     13.56 o 
  -2   8   8       27.72       35.25      8.17 o 
  -1   8   8       48.39       37.10      9.41 o 
   0   8   8      278.01      260.04     11.30 o 
   1   8   8       42.22       36.18      7.98 o 
   2   8   8       28.44       32.29      8.62 o 
   3   8   8        4.68        6.80      8.79 o 
   4   8   8       92.11      102.04     15.87 o 
  -6   9   8       14.76       -0.66     12.89 o 
  -5   9   8       16.32       23.27     11.74 o 
  -4   9   8       64.38       83.80     16.23 o 
  -3   9   8      131.99      121.73     17.03 o 
  -2   9   8        1.37        7.48      8.53 o 
  -1   9   8        0.39       -2.44      7.50 o 
   0   9   8       37.65       45.04      7.53 o 
   1   9   8        0.49        9.55      8.48 o 
   2   9   8       50.11       74.22     20.62 o 
   3   9   8       27.11       30.18     16.21 o 
  -5  10   8       13.31       11.76     11.77 o 
  -4  10   8       35.01       32.56     11.84 o 
  -3  10   8        2.55       -4.61      9.85 o 
  -2  10   8        1.43      -10.34      9.39 o 
  -1  10   8       73.52       39.84     12.73 o 
   0  10   8        5.76       -6.02     14.09 o 
   1  10   8      101.69       76.00     21.24 o 
   2  10   8        4.12       19.39     11.24 o 
  -3  11   8        8.39       14.71     11.69 o 
  -2  11   8       81.41       69.97     14.31 o 
  -1  11   8        1.14      -14.35     21.61 o 
   0  11   8      340.16      372.24     30.40 o 
   1  11   8        4.32       -0.74     22.40 o 
  -2 -12   9        0.22       24.22      9.94 o 
  -1 -12   9       29.63       44.60     21.89 o 
   0 -12   9       32.14       34.11     12.79 o 
   1 -12   9       32.01       38.11     12.91 o 
   2 -12   9        5.25       12.70     12.08 o 
  -4 -11   9       10.44       20.86     10.04 o 
  -3 -11   9       23.88       22.68      9.54 o 
  -2 -11   9       11.74       32.82      9.02 o 
  -1 -11   9       44.65       81.86     14.08 o 
   0 -11   9        0.41       10.46      9.33 o 
   1 -11   9       48.76       67.35     26.89 o 
   2 -11   9        1.17       12.05     10.60 o 
   3 -11   9       12.16       -1.92     11.31 o 
  -4 -10   9       20.19        2.29     10.62 o 
  -3 -10   9       46.01       30.43      9.34 o 
  -2 -10   9       19.10       31.67      8.38 o 
  -1 -10   9       74.69       62.59      9.34 o 
   0 -10   9       24.36       26.99      8.98 o 
   1 -10   9        0.61        9.47     10.93 o 
   2 -10   9        0.07        2.89      9.81 o 
   3 -10   9      119.05      110.65     11.62 o 
   4 -10   9        2.16       -5.50      9.05 o 
  -5  -9   9       59.46       53.02     10.83 o 
  -4  -9   9       17.62       19.44     10.22 o 
  -3  -9   9        4.79       14.00      8.02 o 
  -2  -9   9       42.97       49.13      8.49 o 
  -1  -9   9       72.71       90.82      9.65 o 
   0  -9   9       90.17       73.85     16.95 o 
   1  -9   9       18.76       22.70      6.85 o 
   2  -9   9        0.07       11.20      6.50 o 
   3  -9   9       26.24       36.52      8.15 o 
   4  -9   9        2.47        7.89      8.78 o 
   5  -9   9        9.16       -5.02     13.20 o 
  -6  -8   9        7.35       23.65      9.92 o 
  -5  -8   9       12.61       16.00     10.26 o 
  -4  -8   9       15.40       21.67      8.39 o 
  -3  -8   9       39.56       37.82      8.02 o 
  -2  -8   9       49.02       41.68      7.82 o 
  -1  -8   9       52.73       34.78      7.30 o 
   0  -8   9      198.67      177.57     10.75 o 
   1  -8   9        4.64       11.76      5.39 o 
   2  -8   9        0.09       -6.22      6.35 o 
   3  -8   9        0.01       -1.53      7.97 o 
   4  -8   9        0.01       -0.57      7.53 o 
   5  -8   9       96.12      122.39     27.43 o 
  -6  -7   9        0.01        4.96     14.84 o 
  -5  -7   9        0.86       10.63      7.67 o 
  -4  -7   9       27.09       37.64      8.35 o 
  -3  -7   9       45.88       37.87      8.25 o 
  -2  -7   9        0.14        5.84      5.97 o 
  -1  -7   9      111.65      110.87      8.82 o 
   0  -7   9       82.31       90.32      6.35 o 
   1  -7   9       57.84       43.79     11.44 o 
   2  -7   9      224.19      226.07      9.81 o 
   3  -7   9       35.85       31.33      6.59 o 
   4  -7   9      227.11      217.62     17.11 o 
   5  -7   9        3.06       11.68     10.59 o 
   6  -7   9       45.55       72.33     13.19 o 
  -7  -6   9        3.58       10.67     11.57 o 
  -6  -6   9       18.70       24.77      8.56 o 
  -5  -6   9       85.21       72.22     10.92 o 
  -4  -6   9       59.39       64.62      8.60 o 
  -3  -6   9        0.72        0.28      6.52 o 
  -2  -6   9        5.78       13.98      8.01 o 
  -1  -6   9       46.25       42.69      5.47 o 
   0  -6   9      120.78      118.10      6.50 o 
   1  -6   9        5.30        8.85      5.40 o 
   2  -6   9       14.32       13.40      4.39 o 
   3  -6   9        8.33       13.23      4.69 o 
   4  -6   9        0.20        5.35     13.76 o 
   5  -6   9       12.02       16.21     16.10 o 
   6  -6   9       24.88       18.19     12.13 o 
  -7  -5   9        4.62       -1.06     20.09 o 
  -6  -5   9       42.93       33.80     10.32 o 
  -5  -5   9        6.51       11.07      7.09 o 
  -4  -5   9        6.93       11.67      9.24 o 
  -3  -5   9       10.05       20.87      5.97 o 
  -2  -5   9       15.25       19.66      4.49 o 
  -1  -5   9      448.29      463.76     12.09 o 
   0  -5   9        4.67        7.96      4.76 o 
   1  -5   9       60.17       56.89      5.57 o 
   2  -5   9       14.10       21.69      4.63 o 
   3  -5   9        4.75        7.11      4.79 o 
   4  -5   9       10.39       12.29      6.91 o 
   5  -5   9        2.96       -4.71      9.11 o 
   6  -5   9        2.20       15.68     10.93 o 
  -7  -4   9       37.39       51.69     13.11 o 
  -6  -4   9        2.45        6.00      9.31 o 
  -5  -4   9        2.07        0.90      7.17 o 
  -4  -4   9        5.55       10.52      6.21 o 
  -3  -4   9       10.27       16.15      4.76 o 
  -2  -4   9      928.57      928.06     17.89 o 
  -1  -4   9       31.58       40.06      4.56 o 
   0  -4   9      255.97      270.79     10.98 o 
   1  -4   9       72.65       82.34      5.93 o 
   2  -4   9      247.30      245.32      9.58 o 
   3  -4   9      233.30      227.60      9.68 o 
   4  -4   9        8.07       13.91      6.51 o 
   5  -4   9       58.42       51.38     11.57 o 
   6  -4   9        3.71       -8.23      8.42 o 
  -7  -3   9        0.15       27.69     11.35 o 
  -6  -3   9        2.60        0.69      9.16 o 
  -5  -3   9        2.21       12.89      6.09 o 
  -4  -3   9        8.59       11.83      4.79 o 
  -3  -3   9       60.21       66.18      5.49 o 
  -2  -3   9        3.15        6.97      3.80 o 
  -1  -3   9       96.88      100.56      6.79 o 
   0  -3   9      185.74      176.19      7.56 o 
   1  -3   9       72.24       80.68      5.86 o 
   2  -3   9       52.08       42.80      5.16 o 
   3  -3   9      282.90      297.24     13.37 o 
   4  -3   9      165.59      164.92     11.23 o 
   5  -3   9       21.20       22.70      7.64 o 
   6  -3   9        4.71       -3.99     12.09 o 
  -8  -2   9        5.93       28.87     12.46 o 
  -7  -2   9       27.92       28.84     26.76 o 
  -6  -2   9       94.38       91.47     13.01 o 
  -5  -2   9       99.35       94.19     16.64 o 
  -4  -2   9      164.05      154.63     15.05 o 
  -3  -2   9      186.60      187.97      7.67 o 
  -2  -2   9       58.84       57.56      5.44 o 
  -1  -2   9      110.26      106.46      5.66 o 
   0  -2   9       22.85       37.08      6.58 o 
   1  -2   9      129.95      126.69      7.01 o 
   2  -2   9       11.90       10.67      4.17 o 
   3  -2   9     1058.17      997.16     25.10 o 
   4  -2   9       24.71       26.03      8.67 o 
   5  -2   9        0.10       13.87      7.71 o 
   6  -2   9       18.66       36.91      9.87 o 
  -8  -1   9        3.15        7.38     12.46 o 
  -7  -1   9        1.84       14.44     10.87 o 
  -6  -1   9       10.98       17.32      9.83 o 
  -5  -1   9       53.03       38.09     12.29 o 
  -4  -1   9       66.60       49.27     15.83 o 
  -3  -1   9        2.60       -0.48      4.61 o 
  -2  -1   9       15.32        9.27      4.36 o 
  -1  -1   9       15.01       26.18      4.35 o 
   0  -1   9      630.78      665.48     14.33 o 
   1  -1   9       35.53       32.14      4.28 o 
   2  -1   9       30.20       26.51      4.51 o 
   3  -1   9        5.21        7.89      5.33 o 
   4  -1   9        9.98       16.81      7.80 o 
   5  -1   9        0.05        9.11      7.76 o 
   6  -1   9        0.05       12.88      8.94 o 
  -8   0   9       15.92       29.75     13.47 o 
  -7   0   9       10.29        1.41      8.40 o 
  -6   0   9        0.51        1.36      7.29 o 
  -5   0   9       18.02       19.67      6.55 o 
  -4   0   9       72.09       54.35      7.15 o 
  -3   0   9      466.81      459.20     15.50 o 
  -2   0   9      129.72      115.32      7.94 o 
  -1   0   9     1360.28     1364.62     26.95 o 
   0   0   9        0.13        5.28      3.65 o 
   1   0   9       23.69       30.44      4.51 o 
   2   0   9        6.88       16.65      4.69 o 
   3   0   9       51.22       49.78      7.28 o 
   4   0   9       11.14       18.08      7.25 o 
   5   0   9       57.97       66.39     16.96 o 
   6   0   9        3.16        7.48      9.05 o 
  -8   1   9        2.71        7.42     13.78 o 
  -7   1   9       34.78       31.71      9.02 o 
  -6   1   9        0.69       -0.09      6.80 o 
  -5   1   9      281.95      248.42     12.98 o 
  -4   1   9       37.82       32.23      6.25 o 
  -3   1   9      511.20      501.85     16.35 o 
  -2   1   9      206.21      185.70      9.85 o 
  -1   1   9      257.56      259.06     14.84 o 
   0   1   9       90.89       77.73      5.50 o 
   1   1   9        4.57        9.09      3.98 o 
   2   1   9       28.56       31.72      6.06 o 
   3   1   9        4.71        0.10      6.83 o 
   4   1   9       45.04       40.55      8.17 o 
   5   1   9       21.08       32.00      9.09 o 
   6   1   9        4.55       -0.71     10.34 o 
  -8   2   9       13.38       22.08     13.64 o 
  -7   2   9        0.14       -2.80     16.03 o 
  -6   2   9       20.43       18.68      7.33 o 
  -5   2   9      125.44      115.75      9.57 o 
  -4   2   9      120.76      115.75      8.84 o 
  -3   2   9        3.08       -0.17      4.70 o 
  -2   2   9      190.55      184.29     11.64 o 
  -1   2   9      164.42      162.08      9.42 o 
   0   2   9      257.90      255.57     16.55 o 
   1   2   9       37.15       31.59      5.45 o 
   2   2   9       74.43       71.90     11.32 o 
   3   2   9       33.57       33.89      7.49 o 
   4   2   9       64.14       62.81      9.48 o 
   5   2   9       12.91       21.60      8.84 o 
   6   2   9        0.08        8.72      9.63 o 
  -8   3   9       56.68       51.98     15.35 o 
  -7   3   9       10.62       22.90     11.58 o 
  -6   3   9        7.33        5.85      6.47 o 
  -5   3   9       56.58       57.42      7.58 o 
  -4   3   9      102.65       94.24      8.68 o 
  -3   3   9       65.70       69.39      7.61 o 
  -2   3   9       66.80       64.64      7.24 o 
  -1   3   9      567.07      548.29     22.43 o 
   0   3   9      128.51      154.75      6.93 o 
   1   3   9      689.94      710.04     25.18 o 
   2   3   9       17.29       14.80      7.43 o 
   3   3   9        0.41       12.56      8.43 o 
   4   3   9        0.41        7.22      7.55 o 
   5   3   9       18.48       35.54     10.55 o 
   6   3   9       19.38       27.98     11.88 o 
  -7   4   9        2.73        4.04     11.90 o 
  -6   4   9        1.30        7.31     10.53 o 
  -5   4   9      228.98      247.47     13.31 o 
  -4   4   9       44.18       52.57      7.25 o 
  -3   4   9      126.09      124.18      9.19 o 
  -2   4   9       29.14       35.33      6.18 o 
  -1   4   9        2.52        2.62      7.03 o 
   0   4   9       24.49       20.98      4.59 o 
   1   4   9      428.92      407.00     23.50 o 
   2   4   9      532.97      470.21     22.59 o 
   3   4   9        1.48        8.93      7.12 o 
   4   4   9        2.19       11.79     15.40 o 
   5   4   9        7.76       30.82      9.11 o 
  -7   5   9       18.23       19.16     12.57 o 
  -6   5   9      133.91      125.25     26.83 o 
  -5   5   9        0.63        6.83      9.67 o 
  -4   5   9      235.00      252.43     19.10 o 
  -3   5   9        1.47       -4.75      5.91 o 
  -2   5   9      226.53      238.50     24.77 o 
  -1   5   9      139.09      133.91      9.47 o 
   0   5   9       38.75       37.57      5.32 o 
   1   5   9      170.69      184.66      8.99 o 
   2   5   9       71.16       60.29      9.14 o 
   3   5   9      127.80      116.03     10.87 o 
   4   5   9       34.09       34.06      9.00 o 
   5   5   9        2.39      -10.28     13.97 o 
  -7   6   9       16.43       12.30     12.73 o 
  -6   6   9       12.41       -5.36     12.23 o 
  -5   6   9       35.73       34.87     11.31 o 
  -4   6   9       46.57       51.53     13.63 o 
  -3   6   9        0.83       -3.80      6.06 o 
  -2   6   9       25.14       28.55      7.02 o 
  -1   6   9      242.33      234.42     12.65 o 
   0   6   9      143.24      100.99     20.71 o 
   1   6   9        3.25        7.50      5.29 o 
   2   6   9      184.52      180.78     17.74 o 
   3   6   9        0.15       11.07      7.56 o 
   4   6   9        2.61        6.56      8.51 o 
   5   6   9       18.28       25.07     11.19 o 
  -6   7   9       60.82       35.52     13.96 o 
  -5   7   9       61.69       65.32     13.22 o 
  -4   7   9        0.68       12.70     10.14 o 
  -3   7   9      100.92       97.58     10.14 o 
  -2   7   9       17.83       14.65      6.85 o 
  -1   7   9        5.15        3.19      6.76 o 
   0   7   9      107.30       93.87     12.95 o 
   1   7   9        0.43       -2.30     11.39 o 
   2   7   9       50.96       47.03      9.40 o 
   3   7   9       15.42       34.22     16.92 o 
   4   7   9       49.01       63.37     13.38 o 
  -6   8   9       25.01       28.61     12.16 o 
  -5   8   9       16.97       32.05     11.43 o 
  -4   8   9       91.07       91.95     15.91 o 
  -3   8   9      113.44      110.58     14.51 o 
  -2   8   9        2.89       -0.67      9.04 o 
  -1   8   9       12.76       23.99      7.82 o 
   0   8   9      120.87      100.53     10.83 o 
   1   8   9       89.25       82.37     10.49 o 
   2   8   9       13.55       13.47      8.68 o 
   3   8   9       10.03       33.83     10.29 o 
  -5   9   9       11.17       16.80     13.23 o 
  -4   9   9       24.92       18.31     12.19 o 
  -3   9   9       21.66       28.62     11.30 o 
  -2   9   9        7.11       13.15     12.44 o 
  -1   9   9       22.62       29.61      8.93 o 
   0   9   9       16.32        8.87      9.26 o 
   1   9   9       70.52       66.69     23.46 o 
   2   9   9        2.60        4.77     20.34 o 
   3   9   9       31.67       50.10     12.13 o 
  -4  10   9        0.11        3.16     11.25 o 
  -3  10   9        2.04        5.87     10.60 o 
  -2  10   9       99.48       98.88     19.20 o 
  -1  10   9       57.77       46.28     15.59 o 
   0  10   9      189.98      204.47     15.20 o 
   1  10   9       95.44      132.49     42.59 o 
  -2  11   9        5.80       23.68     11.99 o 
  -1  11   9       58.25       70.04     14.00 o 
   0  11   9       40.57       46.17     25.37 o 
  -2 -12  10       23.18       46.31     10.49 o 
  -1 -12  10       50.62       42.70     13.41 o 
   0 -12  10       11.18        8.13     12.05 o 
   1 -12  10       55.40       82.03     15.50 o 
  -3 -11  10        0.96        2.85      9.17 o 
  -2 -11  10        2.09       28.55     18.54 o 
  -1 -11  10       13.35       19.87     10.38 o 
   0 -11  10       10.41        4.53     10.50 o 
   1 -11  10        1.84       13.14     10.85 o 
   2 -11  10        1.77       -4.30     11.68 o 
   3 -11  10       37.24       36.86     13.41 o 
  -4 -10  10       77.19       97.46     12.57 o 
  -3 -10  10        5.65        5.79      8.16 o 
  -2 -10  10        5.86       19.87      8.34 o 
  -1 -10  10       35.22       40.86     10.29 o 
   0 -10  10        0.39        5.84      9.88 o 
   1 -10  10        5.33       15.59     10.00 o 
   2 -10  10       22.48       40.04     12.24 o 
   3 -10  10        8.16        8.57      8.22 o 
   4 -10  10       15.59       25.43     12.33 o 
  -5  -9  10        8.52        7.19     11.32 o 
  -4  -9  10        2.84        2.87      9.01 o 
  -3  -9  10       44.77       58.55      9.74 o 
  -2  -9  10       20.89       23.27      8.09 o 
  -1  -9  10       15.61       18.26     10.14 o 
   0  -9  10      142.08      136.00     11.22 o 
   1  -9  10       41.90       26.15      6.97 o 
   2  -9  10        1.95       -6.41      6.38 o 
   3  -9  10        2.89        6.18      7.54 o 
   4  -9  10       17.22       13.51     26.21 o 
  -6  -8  10        9.86       -3.24     13.66 o 
  -5  -8  10        4.56        3.98      8.95 o 
  -4  -8  10        3.84        3.49      7.72 o 
  -3  -8  10       83.04       90.99      9.73 o 
  -2  -8  10       74.56       91.37      9.58 o 
  -1  -8  10       14.64       13.60      6.69 o 
   0  -8  10       15.64       22.38      6.53 o 
   1  -8  10       21.37       12.12      5.00 o 
   2  -8  10       53.55       49.91      7.53 o 
   3  -8  10       12.89       21.26      7.48 o 
   4  -8  10       83.17       98.34     17.27 o 
   5  -8  10       23.16       37.48     13.10 o 
  -6  -7  10       17.05       29.11     13.96 o 
  -5  -7  10        0.00       -7.68      8.18 o 
  -4  -7  10      185.19      158.25     11.91 o 
  -3  -7  10       93.94       89.26      9.32 o 
  -2  -7  10      831.08      797.17     40.03 o 
  -1  -7  10      188.82      182.17     11.16 o 
   0  -7  10       52.67       58.81      5.75 o 
   1  -7  10       96.97      107.87      7.37 o 
   2  -7  10       98.05       89.15      6.96 o 
   3  -7  10       36.37       38.82      7.82 o 
   4  -7  10        1.09        3.07      9.73 o 
   5  -7  10       40.20       59.86     12.93 o 
  -6  -6  10        3.74        5.36     12.69 o 
  -5  -6  10        2.90        7.78      8.03 o 
  -4  -6  10        1.22        4.08      7.01 o 
  -3  -6  10        1.29        2.22      6.25 o 
  -2  -6  10       44.08       41.41      7.63 o 
  -1  -6  10       98.71      108.40      7.24 o 
   0  -6  10        1.82        0.56      7.80 o 
   1  -6  10       72.36       59.66      9.54 o 
   2  -6  10        0.02        7.09      5.11 o 
   3  -6  10      107.29      121.81      8.32 o 
   4  -6  10      140.78      144.53     14.96 o 
   5  -6  10       13.43       16.63     10.76 o 
  -7  -5  10       14.58       32.31     13.52 o 
  -6  -5  10       64.87       74.69     14.29 o 
  -5  -5  10        0.03        7.44      9.70 o 
  -4  -5  10        1.59        6.86      6.47 o 
  -3  -5  10       66.72       61.90      8.19 o 
  -2  -5  10        8.64       14.92      9.56 o 
  -1  -5  10       81.62       81.38      6.20 o 
   0  -5  10      121.28      112.78      6.78 o 
   1  -5  10       64.09       63.40      5.92 o 
   2  -5  10       87.94       93.90      7.02 o 
   3  -5  10       15.15       10.98      6.05 o 
   4  -5  10       14.64       26.27      7.30 o 
   5  -5  10       31.73       26.89     11.02 o 
   6  -5  10        0.07       -1.13     10.72 o 
  -7  -4  10        0.12        0.04     11.66 o 
  -6  -4  10       79.66      110.25     14.97 o 
  -5  -4  10        9.67       16.23     10.12 o 
  -4  -4  10        9.37       16.06      8.57 o 
  -3  -4  10       54.41       54.78      5.97 o 
  -2  -4  10       64.16       64.52      6.71 o 
  -1  -4  10       14.65        9.15      4.09 o 
   0  -4  10        7.01       11.35      4.28 o 
   1  -4  10        3.28       -0.20      4.00 o 
   2  -4  10      161.68      144.43      8.01 o 
   3  -4  10      150.16      145.06     10.12 o 
   4  -4  10       76.61       79.98     10.64 o 
   5  -4  10       49.94       44.70     10.55 o 
   6  -4  10        0.01        3.57     10.60 o 
  -7  -3  10        7.43        8.28     13.66 o 
  -6  -3  10       28.43       19.84     12.00 o 
  -5  -3  10      206.74      205.36     18.60 o 
  -4  -3  10       69.64       79.75      8.85 o 
  -3  -3  10     1016.83      961.79     24.01 o 
  -2  -3  10       85.99       78.45      5.87 o 
  -1  -3  10      346.65      324.08     16.73 o 
   0  -3  10       42.38       44.43      5.93 o 
   1  -3  10      278.34      279.90     10.20 o 
   2  -3  10      419.57      418.41     12.95 o 
   3  -3  10       10.34       16.61      9.84 o 
   4  -3  10        7.44       18.45      6.69 o 
   5  -3  10        5.33       23.11     16.73 o 
   6  -3  10       25.41       11.48     24.16 o 
  -7  -2  10        7.81       13.44     12.89 o 
  -6  -2  10       51.31       42.40     16.84 o 
  -5  -2  10       48.36       44.64      8.20 o 
  -4  -2  10       52.46       47.56      7.48 o 
  -3  -2  10       98.10      105.16      8.48 o 
  -2  -2  10        0.55       -2.76      4.20 o 
  -1  -2  10       31.90       35.83      4.40 o 
   0  -2  10       16.35       23.28      5.51 o 
   1  -2  10      151.90      165.10      8.22 o 
   2  -2  10        9.13        8.80      4.67 o 
   3  -2  10     1135.31     1151.53     28.26 o 
   4  -2  10       19.03       30.68      6.97 o 
   5  -2  10       14.11       14.83     10.35 o 
   6  -2  10       23.79       29.97     10.88 o 
  -7  -1  10        0.88       -3.55     10.31 o 
  -6  -1  10        4.61        6.56      7.65 o 
  -5  -1  10       17.42       12.96      6.12 o 
  -4  -1  10       27.71       34.61      6.84 o 
  -3  -1  10       66.40       62.58      8.04 o 
  -2  -1  10       34.63       43.20      5.93 o 
  -1  -1  10       43.73       42.74      5.95 o 
   0  -1  10        8.14       12.54      4.52 o 
   1  -1  10       11.88       11.50      4.57 o 
   2  -1  10        5.58        8.50      5.08 o 
   3  -1  10      238.01      247.65     12.91 o 
   4  -1  10       65.22       77.96      9.60 o 
   5  -1  10        0.55       11.53      8.28 o 
   6  -1  10        3.46       10.98     13.27 o 
  -7   0  10       45.99       64.28     11.10 o 
  -6   0  10        0.32       -0.69      7.73 o 
  -5   0  10      188.26      174.92     11.57 o 
  -4   0  10     1496.88     1372.73     31.43 o 
  -3   0  10      372.41      330.52     13.79 o 
  -2   0  10      131.88      121.67     11.04 o 
  -1   0  10       89.75       98.73      8.95 o 
   0   0  10       19.43       18.88      6.73 o 
   1   0  10       13.97       16.59      4.80 o 
   2   0  10       32.88       16.17      5.38 o 
   3   0  10        0.01        0.98      8.29 o 
   4   0  10       79.37       87.49     10.05 o 
   5   0  10       21.54       26.46      9.44 o 
   6   0  10        3.95        3.74     10.33 o 
  -7   1  10        6.56       27.94      9.90 o 
  -6   1  10       27.23       37.99      8.33 o 
  -5   1  10        0.76        8.51      6.42 o 
  -4   1  10      155.07      134.43      9.98 o 
  -3   1  10      115.97      111.43     12.96 o 
  -2   1  10       22.46       22.29      5.39 o 
  -1   1  10       25.57       16.49      5.42 o 
   0   1  10      428.59      438.84     15.11 o 
   1   1  10      145.19      151.33     10.71 o 
   2   1  10     1592.08     1543.45     33.51 o 
   3   1  10      302.32      262.06     14.17 o 
   4   1  10       13.36       22.89     12.93 o 
   5   1  10       12.80        6.02      9.06 o 
   6   1  10        0.31       14.33     10.67 o 
  -7   2  10       41.02       33.02     14.10 o 
  -6   2  10        0.02        6.65      7.56 o 
  -5   2  10        0.10        5.36      6.19 o 
  -4   2  10      505.61      461.95     17.58 o 
  -3   2  10      159.48      159.31     20.97 o 
  -2   2  10        1.03       -1.25      7.21 o 
  -1   2  10      447.93      420.95     15.32 o 
   0   2  10       16.32       11.12      6.08 o 
   1   2  10       91.39      105.91     17.46 o 
   2   2  10      190.56      186.43     14.93 o 
   3   2  10      120.94      120.31     11.07 o 
   4   2  10       59.63       43.96     10.19 o 
   5   2  10        3.54       -1.10      9.46 o 
  -7   3  10        7.99        9.58     11.33 o 
  -6   3  10        0.00       -5.44      6.83 o 
  -5   3  10       32.85       41.95      7.45 o 
  -4   3  10       23.68       15.42      6.23 o 
  -3   3  10        5.50       11.51      6.22 o 
  -2   3  10        0.58        5.76      5.50 o 
  -1   3  10        1.38        9.72      7.20 o 
   0   3  10      101.98       82.02      8.04 o 
   1   3  10        5.60        8.58      5.10 o 
   2   3  10      267.63      255.58     16.44 o 
   3   3  10        8.65       27.40     19.82 o 
   4   3  10        5.82       19.27     11.02 o 
   5   3  10        0.10       12.27     14.59 o 
  -7   4  10        0.04        9.57     12.27 o 
  -6   4  10       26.42       25.97     11.78 o 
  -5   4  10      267.16      248.90     13.92 o 
  -4   4  10      480.15      496.86     18.55 o 
  -3   4  10       10.87       12.80      6.08 o 
  -2   4  10      152.33      140.73      9.92 o 
  -1   4  10      204.25      186.60     10.98 o 
   0   4  10       19.66       24.22      6.27 o 
   1   4  10      191.32      188.26     10.81 o 
   2   4  10       16.40       26.36      7.35 o 
   3   4  10      127.23      150.76     14.84 o 
   4   4  10        0.79       11.75     12.28 o 
   5   4  10        5.50       25.60     11.55 o 
  -7   5  10       34.91       33.79     14.26 o 
  -6   5  10        0.01       -6.15     11.23 o 
  -5   5  10       97.86       98.50     22.03 o 
  -4   5  10        0.09       11.46      7.01 o 
  -3   5  10      199.31      209.55     14.19 o 
  -2   5  10       11.41       14.44      6.67 o 
  -1   5  10      254.07      225.21     12.37 o 
   0   5  10       82.51       78.76      8.57 o 
   1   5  10      378.25      351.08     20.60 o 
   2   5  10      320.13      270.91     13.96 o 
   3   5  10       11.50       21.12      8.29 o 
   4   5  10        8.56        2.40      8.32 o 
   5   5  10        2.22        4.49      9.84 o 
  -6   6  10        4.65        7.23     11.96 o 
  -5   6  10        2.65       -6.19     10.03 o 
  -4   6  10        5.40       12.95     10.36 o 
  -3   6  10       25.68       34.10      7.95 o 
  -2   6  10        4.54       -3.95      6.87 o 
  -1   6  10       20.19       23.19      7.03 o 
   0   6  10        8.21       10.94      7.04 o 
   1   6  10       40.80       52.43     14.04 o 
   2   6  10        3.81        9.64      7.38 o 
   3   6  10       16.52       14.25      8.54 o 
   4   6  10        6.76       26.48     10.13 o 
  -6   7  10       27.84       32.45     13.99 o 
  -5   7  10       89.16       84.36     13.65 o 
  -4   7  10       67.78       72.08     13.24 o 
  -3   7  10       74.20       85.29     10.51 o 
  -2   7  10        2.26       -0.11      7.16 o 
  -1   7  10       25.09       40.60      9.64 o 
   0   7  10      112.31       98.76      9.97 o 
   1   7  10      147.12      147.17     19.84 o 
   2   7  10        8.30       17.03     14.14 o 
   3   7  10       97.57      104.12     12.23 o 
  -5   8  10       54.43       67.56     15.44 o 
  -4   8  10       32.37       70.98     14.31 o 
  -3   8  10       15.26       10.57     10.42 o 
  -2   8  10        2.43        7.34      8.35 o 
  -1   8  10        3.61        1.81      8.05 o 
   0   8  10      194.48      202.08     35.04 o 
   1   8  10        2.32       12.96     13.25 o 
   2   8  10        0.35       13.43     14.06 o 
   3   8  10        0.01       -3.88     15.59 o 
  -5   9  10       53.12       49.13     18.21 o 
  -4   9  10       17.42       19.44     12.60 o 
  -3   9  10        3.78       -7.12     10.16 o 
  -2   9  10       70.84       82.28     13.65 o 
  -1   9  10        6.10        9.28     12.27 o 
   0   9  10        0.07        1.87     12.70 o 
   1   9  10       91.37      104.26     18.16 o 
   2   9  10       36.76       37.28     19.80 o 
  -3  10  10       19.72       34.19     29.17 o 
  -2  10  10        0.29        3.12     11.41 o 
  -1  10  10        7.96        4.94     10.78 o 
   0  10  10       45.11       49.28     16.82 o 
  -3 -11  11        2.67       15.25      9.60 o 
  -2 -11  11       33.61       35.92     18.61 o 
  -1 -11  11       14.33       33.27      9.74 o 
   0 -11  11        1.04       -4.35     10.97 o 
   1 -11  11       14.22       15.53     17.34 o 
   2 -11  11       19.85        9.54     12.09 o 
  -4 -10  11        1.38       23.03      9.87 o 
  -3 -10  11        0.22       17.94      9.19 o 
  -2 -10  11       63.86       59.82     10.18 o 
  -1 -10  11       42.28       35.76     13.06 o 
   0 -10  11       40.43       46.20      9.22 o 
   1 -10  11        0.33        3.43     15.69 o 
   2 -10  11       21.13       21.44     12.10 o 
   3 -10  11        3.38        5.71     11.91 o 
  -5  -9  11        0.58        0.41     16.14 o 
  -4  -9  11        1.09        5.10      9.09 o 
  -3  -9  11       28.26       34.34      9.04 o 
  -2  -9  11        4.88        7.16      8.12 o 
  -1  -9  11       40.52       28.96      7.81 o 
   0  -9  11       21.23       26.97      7.73 o 
   1  -9  11        5.39       10.12      7.82 o 
   2  -9  11        0.07        7.55     11.11 o 
   3  -9  11        0.01        9.26      9.01 o 
   4  -9  11        0.03      -10.28     21.36 o 
  -5  -8  11        0.94        3.24     17.90 o 
  -4  -8  11      119.13      127.13     12.31 o 
  -3  -8  11      116.79      119.13     11.11 o 
  -2  -8  11        0.02        5.90      7.56 o 
  -1  -8  11       44.32       65.70      8.81 o 
   0  -8  11       29.90       23.33      7.06 o 
   1  -8  11       82.08       76.88     15.40 o 
   2  -8  11       15.81       19.73      6.90 o 
   3  -8  11        3.03       15.97      7.91 o 
   4  -8  11       25.21       52.29     12.42 o 
  -6  -7  11        8.58       25.90     14.11 o 
  -5  -7  11        2.44       -5.03     11.38 o 
  -4  -7  11        2.62        3.88     21.87 o 
  -3  -7  11       26.15       39.20      8.41 o 
  -2  -7  11      167.71      172.39     12.08 o 
  -1  -7  11        4.26       10.34      6.36 o 
   0  -7  11        2.02        3.45      5.84 o 
   1  -7  11       44.01       37.14      5.85 o 
   2  -7  11        0.24        6.94      6.99 o 
   3  -7  11       16.39       22.64      7.49 o 
   4  -7  11        1.87        9.35      9.59 o 
   5  -7  11       35.96       20.58     35.06 o 
  -6  -6  11       12.40       16.21     12.87 o 
  -5  -6  11        3.69       36.27     12.71 o 
  -4  -6  11        1.09        3.51     15.91 o 
  -3  -6  11      216.61      187.03     12.24 o 
  -2  -6  11        7.43       14.75      8.82 o 
  -1  -6  11       18.49       29.07      6.92 o 
   0  -6  11       27.60       28.73      5.52 o 
   1  -6  11        4.95       14.90      5.19 o 
   2  -6  11        0.03       11.70      5.24 o 
   3  -6  11        3.33        6.58      6.58 o 
   4  -6  11        0.30       -1.64      8.90 o 
   5  -6  11       15.10        4.52     20.84 o 
  -6  -5  11        0.12       14.24     11.73 o 
  -5  -5  11        7.07       -0.32      9.26 o 
  -4  -5  11        1.70       -8.83      8.57 o 
  -3  -5  11       28.80       38.23      9.25 o 
  -2  -5  11        0.94        5.68      5.91 o 
  -1  -5  11       64.47       73.13      6.52 o 
   0  -5  11       51.54       63.00      7.37 o 
   1  -5  11        9.56        8.75      4.86 o 
   2  -5  11        0.41       15.24      5.16 o 
   3  -5  11       65.22       74.43      8.52 o 
   4  -5  11       23.52       11.14      7.47 o 
   5  -5  11        2.71       12.27     10.20 o 
  -7  -4  11        0.03        8.54     12.38 o 
  -6  -4  11        0.01       -1.64     10.87 o 
  -5  -4  11       91.50       95.02     24.10 o 
  -4  -4  11       32.37       25.17     13.81 o 
  -3  -4  11      468.15      485.73     17.37 o 
  -2  -4  11       40.79       39.19      7.57 o 
  -1  -4  11        4.24        8.47      4.51 o 
   0  -4  11       18.73       30.24      5.18 o 
   1  -4  11       87.88      108.68      7.57 o 
   2  -4  11      226.39      244.11     10.67 o 
   3  -4  11       32.72       29.72      6.77 o 
   4  -4  11      103.98      113.93     11.62 o 
   5  -4  11        4.62        9.71      8.01 o 
  -7  -3  11       10.93       21.73     12.67 o 
  -6  -3  11       49.55       49.85     15.39 o 
  -5  -3  11        6.71        7.59      9.32 o 
  -4  -3  11      109.78      133.37     10.51 o 
  -3  -3  11      380.09      340.46     14.68 o 
  -2  -3  11      192.56      195.05     12.90 o 
  -1  -3  11      110.57       95.27      7.93 o 
   0  -3  11       64.34       85.21      6.50 o 
   1  -3  11      211.31      228.44      9.98 o 
   2  -3  11       57.62       61.97      6.63 o 
   3  -3  11        0.38       13.39      5.92 o 
   4  -3  11        6.76       21.82      7.49 o 
   5  -3  11        0.86        9.88      7.75 o 
  -7  -2  11       14.67       22.08     12.27 o 
  -6  -2  11        0.72        2.46     13.69 o 
  -5  -2  11        4.89       11.00      7.53 o 
  -4  -2  11        9.22        9.28      6.68 o 
  -3  -2  11      635.28      625.57     25.49 o 
  -2  -2  11       60.35       54.40      6.76 o 
  -1  -2  11        0.02        3.96      4.96 o 
   0  -2  11        4.85        8.21      4.69 o 
   1  -2  11       19.07       15.73      5.14 o 
   2  -2  11      414.45      395.99     15.63 o 
   3  -2  11       17.10       14.93      6.74 o 
   4  -2  11       70.04       90.87     10.03 o 
   5  -2  11       20.86       36.95      8.96 o 
  -7  -1  11       16.93       39.17     12.36 o 
  -6  -1  11        1.24        6.74      8.16 o 
  -5  -1  11       84.75       87.01      9.33 o 
  -4  -1  11      271.65      244.00     13.36 o 
  -3  -1  11       78.51       58.98      7.24 o 
  -2  -1  11      102.34       85.64      8.58 o 
  -1  -1  11       26.33       26.86      5.62 o 
   0  -1  11       56.50       53.09      6.60 o 
   1  -1  11        0.70       -2.83      4.74 o 
   2  -1  11       43.25       51.71      7.65 o 
   3  -1  11       60.46       55.85      8.13 o 
   4  -1  11       17.45       21.86     10.79 o 
   5  -1  11       13.23       25.62     11.43 o 
  -7   0  11        3.11       12.64     10.29 o 
  -6   0  11       49.47       53.57      9.65 o 
  -5   0  11       21.50       25.33      8.34 o 
  -4   0  11       98.28       89.22      8.79 o 
  -3   0  11        2.65       -0.99      5.37 o 
  -2   0  11       20.82       24.67      6.18 o 
  -1   0  11        6.67        5.60      5.36 o 
   0   0  11       24.07       18.22      5.93 o 
   1   0  11       10.60       13.79      5.53 o 
   2   0  11       30.40       46.02      7.46 o 
   3   0  11      201.77      198.18     12.41 o 
   4   0  11       50.61       49.24      9.51 o 
   5   0  11       15.83       22.12      9.46 o 
  -7   1  11       18.56       26.93     12.33 o 
  -6   1  11        0.11       14.13      7.93 o 
  -5   1  11        3.15        1.27      6.41 o 
  -4   1  11      710.71      651.71     21.48 o 
  -3   1  11        0.26        0.92      5.56 o 
  -2   1  11      107.60       99.29      8.76 o 
  -1   1  11      149.28      158.84     14.00 o 
   0   1  11      154.12      141.26      9.58 o 
   1   1  11       79.92       85.52      9.63 o 
   2   1  11      235.29      220.00     12.68 o 
   3   1  11       20.61       18.74      8.00 o 
   4   1  11       23.84       24.50      9.25 o 
   5   1  11        0.91        3.45      9.35 o 
  -7   2  11       17.72       29.76     16.14 o 
  -6   2  11        0.01       17.16      7.91 o 
  -5   2  11       39.09       45.07      8.09 o 
  -4   2  11      205.49      187.74     12.31 o 
  -3   2  11       16.14        9.89      6.15 o 
  -2   2  11       76.42       84.00      8.23 o 
  -1   2  11        0.00        3.56      9.29 o 
   0   2  11       10.57        8.75      6.15 o 
   1   2  11        4.71        8.04      5.78 o 
   2   2  11      271.00      269.83     13.92 o 
   3   2  11       38.82       40.40      9.43 o 
   4   2  11        0.23        7.34      9.28 o 
   5   2  11        8.43       21.74     10.99 o 
  -7   3  11        1.32       -4.21     24.93 o 
  -6   3  11        1.06        7.87     13.20 o 
  -5   3  11      128.28      142.94     12.11 o 
  -4   3  11        1.11        4.82      6.47 o 
  -3   3  11       62.12       62.27      8.45 o 
  -2   3  11      107.33       78.14      8.71 o 
  -1   3  11        9.65       14.36      8.21 o 
   0   3  11       18.20       18.85      6.79 o 
   1   3  11      107.35      115.14     13.47 o 
   2   3  11       42.16       32.58     10.58 o 
   3   3  11       64.16       66.69     12.92 o 
   4   3  11       25.42       73.83     29.99 o 
   5   3  11       21.19       27.61     13.75 o 
  -7   4  11       11.45       21.34     22.90 o 
  -6   4  11        0.11       -3.72     11.04 o 
  -5   4  11       34.60       34.03      8.39 o 
  -4   4  11        1.04       11.28      6.55 o 
  -3   4  11      300.72      301.96     16.29 o 
  -2   4  11       11.91       11.46      6.89 o 
  -1   4  11       78.43       93.96      8.87 o 
   0   4  11      384.64      350.80     15.22 o 
   1   4  11      180.97      155.97     15.03 o 
   2   4  11       15.94       16.11     10.46 o 
   3   4  11        0.17        0.24      6.85 o 
   4   4  11       13.44       30.21      9.94 o 
  -6   5  11       14.53        8.22     11.82 o 
  -5   5  11       81.40       71.80     14.24 o 
  -4   5  11      110.26      120.77     11.40 o 
  -3   5  11       25.61       31.31      8.00 o 
  -2   5  11        1.56        0.86      6.71 o 
  -1   5  11        0.06        4.05      7.80 o 
   0   5  11       13.52       14.49     10.57 o 
   1   5  11       50.07       35.47     11.81 o 
   2   5  11       16.00       17.32     12.00 o 
   3   5  11        5.96       10.13     11.42 o 
   4   5  11       11.00       26.02     14.49 o 
  -6   6  11       12.63        9.11     13.21 o 
  -5   6  11        2.10       13.02     11.61 o 
  -4   6  11       29.57        4.09     14.21 o 
  -3   6  11       49.41       51.60      9.43 o 
  -2   6  11       34.28       48.74      9.24 o 
  -1   6  11       42.32       47.23      8.30 o 
   0   6  11       24.94       33.02      8.33 o 
   1   6  11      494.69      496.94     26.12 o 
   2   6  11        9.46       24.07     13.14 o 
   3   6  11       39.40       58.59     15.66 o 
  -5   7  11        2.04        3.11     10.37 o 
  -4   7  11        0.29        2.87     10.86 o 
  -3   7  11       65.45       64.90     10.70 o 
  -2   7  11       33.80       44.73     11.82 o 
  -1   7  11        0.53       -2.88      7.43 o 
   0   7  11       69.32       83.97     11.10 o 
   1   7  11        3.57       17.06     12.28 o 
   2   7  11       31.85       46.43     14.84 o 
   3   7  11        0.00       19.86     14.44 o 
  -5   8  11        0.10       -3.47     10.35 o 
  -4   8  11      101.85      106.41     15.92 o 
  -3   8  11        0.04       -9.38     10.08 o 
  -2   8  11       27.99       37.30     10.36 o 
  -1   8  11       35.16       40.56     10.07 o 
   0   8  11        6.39      -12.00     12.14 o 
   1   8  11       20.28       41.40     14.32 o 
   2   8  11        7.96       25.73     15.13 o 
  -4   9  11       26.34       46.39     14.24 o 
  -3   9  11       15.92       44.92     13.51 o 
  -2   9  11       11.29       20.84     11.31 o 
  -1   9  11       54.75       48.76     11.17 o 
   0   9  11       20.46       27.37     14.53 o 
   1   9  11       73.53      108.08     18.73 o 
  -1 -11  12       25.70       37.70     16.36 o 
   0 -11  12        0.34       14.34     12.40 o 
   1 -11  12        5.73        7.42     12.36 o 
  -3 -10  12        3.47       16.78      9.81 o 
  -2 -10  12        0.32        7.01      9.22 o 
  -1 -10  12        2.32       22.58      9.06 o 
   0 -10  12        1.42        0.49      7.90 o 
   1 -10  12       22.09       22.10     21.53 o 
   2 -10  12       22.52        8.03     13.98 o 
  -4  -9  12        8.03       12.99     15.79 o 
  -3  -9  12       63.56       85.92     11.44 o 
  -2  -9  12       90.35       97.86     11.54 o 
  -1  -9  12      328.80      336.72     17.06 o 
   0  -9  12        2.94        3.93      8.98 o 
   1  -9  12       23.85       32.06      9.01 o 
   2  -9  12        0.15        3.51     19.49 o 
   3  -9  12        6.08       26.46     12.64 o 
  -5  -8  12       13.57       19.76     13.54 o 
  -4  -8  12       18.96       29.06     12.25 o 
  -3  -8  12        4.91       20.44     11.70 o 
  -2  -8  12        3.77       21.71     12.60 o 
  -1  -8  12        2.81        5.84      7.10 o 
   0  -8  12        2.36        7.41      7.87 o 
   1  -8  12        1.29        5.04      6.84 o 
   2  -8  12       11.53       16.67      7.77 o 
   3  -8  12       17.16       14.66     10.67 o 
   4  -8  12       54.89       42.53     12.97 o 
  -5  -7  12        0.17        6.62     11.78 o 
  -4  -7  12        0.13       16.89     16.74 o 
  -3  -7  12       56.67       60.90     12.21 o 
  -2  -7  12       24.65       34.19      8.74 o 
  -1  -7  12        6.62        5.52      6.85 o 
   0  -7  12       84.67       79.42      8.83 o 
   1  -7  12       48.39       43.25     12.09 o 
   2  -7  12       32.36       31.14      6.42 o 
   3  -7  12        8.67        2.45     10.41 o 
   4  -7  12        7.69       10.86     16.10 o 
  -6  -6  12        5.26       13.95     12.64 o 
  -5  -6  12        9.54       16.25     11.74 o 
  -4  -6  12        0.05        9.58     11.94 o 
  -3  -6  12        7.53       -0.28      9.14 o 
  -2  -6  12      376.56      367.84     20.94 o 
  -1  -6  12       97.92      102.91     12.58 o 
   0  -6  12       33.16       31.83      6.10 o 
   1  -6  12       10.43       25.83      6.11 o 
   2  -6  12        1.03        2.24      5.55 o 
   3  -6  12        8.35       17.36      7.15 o 
   4  -6  12       36.31       38.84     12.07 o 
  -6  -5  12        0.31      -16.47     11.29 o 
  -5  -5  12        1.83        5.63     10.75 o 
  -4  -5  12        3.45       16.11      9.84 o 
  -3  -5  12       42.53       51.97     19.66 o 
  -2  -5  12      624.33      623.07     26.89 o 
  -1  -5  12       70.24       54.07      7.42 o 
   0  -5  12       23.42       10.71      5.58 o 
   1  -5  12       44.59       46.51      9.06 o 
   2  -5  12        0.82        6.71      5.54 o 
   3  -5  12       52.56       39.52      8.22 o 
   4  -5  12      122.88      111.92     11.09 o 
   5  -5  12       31.81       27.31     11.72 o 
  -6  -4  12        8.79        8.84     13.30 o 
  -5  -4  12        7.75       21.06     10.13 o 
  -4  -4  12       55.40       71.96     11.93 o 
  -3  -4  12      121.06      103.68     12.62 o 
  -2  -4  12      617.55      572.42     24.68 o 
  -1  -4  12       55.80       68.65     10.15 o 
   0  -4  12       52.62       52.28      6.42 o 
   1  -4  12      157.23      163.82      9.11 o 
   2  -4  12       25.24       26.11      7.32 o 
   3  -4  12        0.01        2.38      6.51 o 
   4  -4  12       77.18       78.16     12.10 o 
   5  -4  12        1.76       15.92     11.15 o 
  -7  -3  12        0.24        6.13     12.53 o 
  -6  -3  12        0.25       12.62     11.87 o 
  -5  -3  12        1.64       -2.54     10.05 o 
  -4  -3  12       14.02       17.67      9.51 o 
  -3  -3  12       20.39       10.70      6.72 o 
  -2  -3  12      250.21      254.94     22.66 o 
  -1  -3  12       35.21       41.23      6.90 o 
   0  -3  12       20.10       19.28     10.67 o 
   1  -3  12       14.26       18.28      5.66 o 
   2  -3  12        2.91        9.15      6.35 o 
   3  -3  12       41.12       52.73      8.50 o 
   4  -3  12       11.05       25.00      8.60 o 
   5  -3  12        5.10       27.57      9.65 o 
  -7  -2  12        0.06        3.90     12.40 o 
  -6  -2  12       16.35       17.93     11.52 o 
  -5  -2  12       20.78       29.33      8.26 o 
  -4  -2  12        8.05       28.66      7.19 o 
  -3  -2  12      504.89      389.33     29.04 o 
  -2  -2  12      109.43      102.98      9.20 o 
  -1  -2  12        5.59       10.25      5.86 o 
   0  -2  12       56.26       56.27     13.94 o 
   1  -2  12       44.65       47.97      7.44 o 
   2  -2  12      224.17      203.80     12.08 o 
   3  -2  12       17.10       23.55      7.56 o 
   4  -2  12       56.15       77.64     17.31 o 
   5  -2  12       51.47       68.26     11.20 o 
  -7  -1  12       11.13        9.02     10.86 o 
  -6  -1  12        9.01       23.85      8.92 o 
  -5  -1  12       76.92       81.65     10.22 o 
  -4  -1  12        0.14        8.04      6.03 o 
  -3  -1  12       28.39       32.81      6.88 o 
  -2  -1  12        6.72        8.79      6.13 o 
  -1  -1  12      159.26      156.61     13.03 o 
   0  -1  12        9.16       12.88      6.24 o 
   1  -1  12        9.23       15.90      6.60 o 
   2  -1  12        4.88        4.73      5.93 o 
   3  -1  12      208.83      208.35     13.33 o 
   4  -1  12        8.07      -11.03      7.35 o 
   5  -1  12        2.47       15.47     10.24 o 
  -7   0  12       10.38       16.37     10.17 o 
  -6   0  12        2.24        4.33      8.26 o 
  -5   0  12        2.76       14.27      7.23 o 
  -4   0  12        1.64       -0.20      6.80 o 
  -3   0  12      369.56      356.11     15.74 o 
  -2   0  12       43.31       41.60      8.87 o 
  -1   0  12      183.18      192.55     11.42 o 
   0   0  12       29.15       49.09      7.36 o 
   1   0  12       49.66       60.85      7.85 o 
   2   0  12       26.82       26.90      8.42 o 
   3   0  12        0.33        5.02      7.22 o 
   4   0  12       35.04       78.82     11.35 o 
   5   0  12        9.79       22.84     10.39 o 
  -7   1  12        0.88        7.20      9.85 o 
  -6   1  12       36.82       45.30      9.38 o 
  -5   1  12       31.12       42.82      8.47 o 
  -4   1  12      114.66      122.24     10.97 o 
  -3   1  12        1.70        4.28      6.19 o 
  -2   1  12       97.76      102.93      9.64 o 
  -1   1  12       62.65       45.87      7.72 o 
   0   1  12        5.48        8.68      6.53 o 
   1   1  12       35.28       37.13      9.10 o 
   2   1  12      112.80      111.49     12.81 o 
   3   1  12      102.13       73.14     15.56 o 
   4   1  12       25.76       33.00     10.34 o 
   5   1  12        4.43       20.16     11.20 o 
  -7   2  12        6.08       10.42     14.09 o 
  -6   2  12        0.35        9.34      8.02 o 
  -5   2  12       68.75       58.18      9.11 o 
  -4   2  12       95.18      112.20     10.49 o 
  -3   2  12      114.87      109.35      9.94 o 
  -2   2  12       11.64       15.47      6.84 o 
  -1   2  12        4.55       12.13      6.68 o 
   0   2  12        0.00        8.20      6.45 o 
   1   2  12       19.04       15.73      9.35 o 
   2   2  12      122.62      108.14     13.71 o 
   3   2  12       57.21       46.32     11.98 o 
   4   2  12        9.52       16.33      9.62 o 
  -7   3  12        4.44       23.19     13.20 o 
  -6   3  12        3.36       10.63     10.13 o 
  -5   3  12        0.24       13.59      8.40 o 
  -4   3  12       70.02       80.53     12.04 o 
  -3   3  12      102.50      115.19     13.84 o 
  -2   3  12      182.44      192.13     12.74 o 
  -1   3  12      176.44      207.63     22.53 o 
   0   3  12      360.61      355.75     15.47 o 
   1   3  12        0.49        6.24     10.29 o 
   2   3  12      101.26       99.11     14.38 o 
   3   3  12        6.28        9.24     10.57 o 
   4   3  12       13.11       27.66     10.90 o 
  -6   4  12       10.93        3.52     10.58 o 
  -5   4  12       11.60        6.83      7.86 o 
  -4   4  12       66.85       69.37      9.36 o 
  -3   4  12       96.30       89.75      9.81 o 
  -2   4  12        0.81       -0.49      6.31 o 
  -1   4  12        0.01       -4.08     11.64 o 
   0   4  12        4.66       -8.29      6.99 o 
   1   4  12        5.10        0.71     10.34 o 
   2   4  12       30.66       22.43     12.11 o 
   3   4  12        4.10       18.54     11.97 o 
   4   4  12       66.45      101.34     16.86 o 
  -6   5  12        2.79        5.68     16.84 o 
  -5   5  12        5.56       -6.65     11.35 o 
  -4   5  12        5.55        9.39      8.04 o 
  -3   5  12       18.67       24.74      8.01 o 
  -2   5  12       10.28       13.36      7.91 o 
  -1   5  12       15.07       23.42      8.37 o 
   0   5  12        3.13        5.38      7.89 o 
   1   5  12       31.44       29.87     12.80 o 
   2   5  12       89.10       95.23     16.01 o 
   3   5  12        1.66       -9.33     12.58 o 
  -5   6  12       10.69       26.38     12.41 o 
  -4   6  12        0.97       -1.17     10.69 o 
  -3   6  12       41.73       44.59      9.61 o 
  -2   6  12      115.52      146.39     18.95 o 
  -1   6  12        5.36       15.93      7.81 o 
   0   6  12       54.48       49.74     22.77 o 
   1   6  12        2.30       -6.15     12.07 o 
   2   6  12        0.00        4.72     13.18 o 
   3   6  12        5.09        5.21     14.03 o 
  -5   7  12       18.65       27.50     12.57 o 
  -4   7  12        0.27       -8.06     10.86 o 
  -3   7  12       15.40       21.32      9.65 o 
  -2   7  12       15.19       22.09      9.48 o 
  -1   7  12       23.29       26.45     15.04 o 
   0   7  12       16.77       31.51     12.95 o 
   1   7  12       62.07       80.71     17.26 o 
   2   7  12        2.43        1.09     15.05 o 
  -4   8  12       10.78       21.82     12.97 o 
  -3   8  12        2.77       21.29     25.50 o 
  -2   8  12        5.31        3.04     10.89 o 
  -1   8  12        0.25       11.24      9.64 o 
   0   8  12        5.79        4.66     13.17 o 
   1   8  12       28.13       44.45     15.91 o 
  -2   9  12        5.53       14.02     12.58 o 
  -1   9  12        0.32       -2.16     10.50 o 
  -2 -10  13        3.43       25.13     11.75 o 
  -1 -10  13        5.63       10.59      9.37 o 
   0 -10  13        6.94       18.53      9.73 o 
   1 -10  13       10.39       12.00     13.65 o 
  -3  -9  13        0.15       10.74     12.65 o 
  -2  -9  13       61.40       69.55     23.07 o 
  -1  -9  13        0.71       13.12      8.50 o 
   0  -9  13        0.01       17.28      8.49 o 
   1  -9  13        3.81        4.07     12.31 o 
   2  -9  13        1.61       -0.53     12.12 o 
  -4  -8  13        8.41       16.65     13.16 o 
  -3  -8  13       18.03       22.01     12.02 o 
  -2  -8  13       91.71      103.83     14.64 o 
  -1  -8  13       79.29       93.84     13.04 o 
   0  -8  13        8.02       -4.27      7.58 o 
   1  -8  13        4.44       13.34      8.71 o 
   2  -8  13       11.29       16.68      9.14 o 
   3  -8  13       27.90       20.67     11.80 o 
  -5  -7  13       18.94       12.85     24.77 o 
  -4  -7  13        8.05        3.60     11.02 o 
  -3  -7  13       30.32       36.40     12.04 o 
  -2  -7  13       16.77       19.27     10.80 o 
  -1  -7  13        2.51        3.72     18.36 o 
   0  -7  13       32.23       31.55     12.65 o 
   1  -7  13       29.18       25.25      8.45 o 
   2  -7  13       50.94       42.25      8.28 o 
   3  -7  13        0.28       -2.20     21.33 o 
  -5  -6  13        2.56       18.14     13.34 o 
  -4  -6  13        3.14       -3.33     10.72 o 
  -3  -6  13        4.35       15.45     10.32 o 
  -2  -6  13       38.21       23.73      9.98 o 
  -1  -6  13        0.52        4.23      8.66 o 
   0  -6  13        0.01        2.05      6.35 o 
   1  -6  13        7.38       13.32      6.37 o 
   2  -6  13        9.33        3.59      7.01 o 
   3  -6  13        9.82       16.29      7.46 o 
   4  -6  13        0.04       -3.73      9.72 o 
  -6  -5  13       13.61       18.88     13.16 o 
  -5  -5  13        0.15       -6.74     18.49 o 
  -4  -5  13       32.46       59.46     12.37 o 
  -3  -5  13       26.89       36.09     11.77 o 
  -2  -5  13      142.86      151.61     23.77 o 
  -1  -5  13       89.11      109.65     11.86 o 
   0  -5  13        8.35        2.49      6.90 o 
   1  -5  13       60.82       63.96      7.10 o 
   2  -5  13        1.30       12.69      6.85 o 
   3  -5  13        8.84        9.96      7.70 o 
   4  -5  13        1.76       13.79     16.99 o 
  -6  -4  13       14.91       21.12     13.35 o 
  -5  -4  13       15.18       10.00     11.56 o 
  -4  -4  13        0.94      -12.80      9.61 o 
  -3  -4  13        9.02       28.11     10.12 o 
  -2  -4  13       64.60       67.27      8.58 o 
  -1  -4  13        0.13        9.37      6.10 o 
   0  -4  13        9.08       15.03      6.76 o 
   1  -4  13      123.50      134.12     12.06 o 
   2  -4  13        1.90        2.59      8.29 o 
   3  -4  13       74.66       85.12     10.06 o 
   4  -4  13        0.05       15.64      9.02 o 
  -6  -3  13        2.24        7.72     11.70 o 
  -5  -3  13        3.17       19.01     10.77 o 
  -4  -3  13        5.47       16.58      9.55 o 
  -3  -3  13       41.13       50.31      8.15 o 
  -2  -3  13        4.22        9.98      6.42 o 
  -1  -3  13       10.31       10.62      9.45 o 
   0  -3  13       42.33       55.93      7.44 o 
   1  -3  13       33.07       39.01      6.92 o 
   2  -3  13        3.47        5.24      7.53 o 
   3  -3  13       11.73       22.57      7.93 o 
   4  -3  13        1.49       -5.27      7.82 o 
  -6  -2  13       16.36       44.55     12.74 o 
  -5  -2  13       23.41       30.55     11.22 o 
  -4  -2  13       31.36       31.39      6.97 o 
  -3  -2  13        0.01       17.60      6.66 o 
  -2  -2  13        7.54       11.29      6.15 o 
  -1  -2  13       96.38       81.78      8.73 o 
   0  -2  13       24.38       33.99      7.37 o 
   1  -2  13      159.22      173.41     11.24 o 
   2  -2  13      136.81      118.24     12.80 o 
   3  -2  13        0.28        9.82      7.79 o 
   4  -2  13       13.24       16.24      8.26 o 
  -6  -1  13        3.17        4.61     10.78 o 
  -5  -1  13        0.39       -6.04      7.24 o 
  -4  -1  13       23.54       15.57      7.41 o 
  -3  -1  13      283.62      280.97     14.39 o 
  -2  -1  13        0.01        0.22      6.52 o 
  -1  -1  13       66.02       64.79      8.27 o 
   0  -1  13        0.51        3.64      6.24 o 
   1  -1  13       33.02       45.25      9.49 o 
   2  -1  13      190.97      178.34     15.16 o 
   3  -1  13       24.91       36.21     13.01 o 
   4  -1  13        6.05        6.00      8.75 o 
  -6   0  13       75.39       79.24     11.26 o 
  -5   0  13       11.71        7.18      8.00 o 
  -4   0  13       18.78       24.75      7.95 o 
  -3   0  13       29.01       28.31      7.65 o 
  -2   0  13        3.98        5.62      6.75 o 
  -1   0  13        2.21        1.93      6.47 o 
   0   0  13        6.07       19.92      7.10 o 
   1   0  13       16.35        4.58      8.13 o 
   2   0  13       55.40       75.78     12.13 o 
   3   0  13      143.00      131.77     22.96 o 
   4   0  13       13.23       17.66     12.44 o 
  -6   1  13        0.66       -6.89      7.69 o 
  -5   1  13       20.62       17.12      7.77 o 
  -4   1  13        0.24       10.93      7.31 o 
  -3   1  13        3.91       20.91      7.29 o 
  -2   1  13        6.93       10.65      6.47 o 
  -1   1  13        1.15        7.67      6.99 o 
   0   1  13       13.32       21.82      7.58 o 
   1   1  13       66.47       66.26     18.11 o 
   2   1  13       67.46       65.00     11.76 o 
   3   1  13        0.05        5.90     11.23 o 
   4   1  13        0.21       -4.86     19.91 o 
  -6   2  13        0.01       -4.30      8.87 o 
  -5   2  13       84.23       88.68     11.39 o 
  -4   2  13       95.45       98.04     10.84 o 
  -3   2  13        3.49        8.62      7.15 o 
  -2   2  13      386.55      356.45     16.52 o 
  -1   2  13        0.57       14.41      8.14 o 
   0   2  13       94.50       83.16     16.08 o 
   1   2  13       23.10       33.41     12.86 o 
   2   2  13       46.71       60.41     15.27 o 
   3   2  13        3.03       25.13     11.38 o 
   4   2  13       19.62       55.97     15.21 o 
  -6   3  13        4.75        6.95     10.87 o 
  -5   3  13        0.08        6.11      8.82 o 
  -4   3  13       20.47       21.56      8.40 o 
  -3   3  13       25.29        9.53     12.02 o 
  -2   3  13        4.13       11.80      7.68 o 
  -1   3  13       47.20       56.63      9.17 o 
   0   3  13        0.47       14.85      7.58 o 
   1   3  13      180.24      153.42     17.13 o 
   2   3  13        2.27        1.07     11.20 o 
   3   3  13        0.19       -2.61     10.63 o 
   4   3  13       33.23       29.01     13.41 o 
  -6   4  13        0.50       17.77     12.16 o 
  -5   4  13        9.98       18.48      8.00 o 
  -4   4  13       12.88        6.88      7.94 o 
  -3   4  13       31.09       33.73      8.85 o 
  -2   4  13       12.53       14.59      7.86 o 
  -1   4  13        0.68        6.26      7.19 o 
   0   4  13       40.42       42.23     13.03 o 
   1   4  13       54.59       65.02     13.69 o 
   2   4  13        0.32       16.13     11.91 o 
   3   4  13        8.06       15.78     13.15 o 
  -5   5  13       12.83       20.02     12.37 o 
  -4   5  13       12.89       18.07      9.13 o 
  -3   5  13       14.04       15.98     10.94 o 
  -2   5  13      156.44      175.25     13.22 o 
  -1   5  13       47.70       37.75      8.99 o 
   0   5  13       20.01       29.88     12.84 o 
   1   5  13        0.52       -0.91     12.28 o 
   2   5  13        2.79       -1.46     13.21 o 
   3   5  13        7.53        0.94     13.57 o 
  -5   6  13        1.38        7.69     12.42 o 
  -4   6  13        1.89       14.39     11.16 o 
  -3   6  13       10.84       15.02     16.27 o 
  -2   6  13       15.95       26.95      9.43 o 
  -1   6  13        4.86       12.95      9.15 o 
   0   6  13       36.61       42.56     13.82 o 
   1   6  13        4.98        9.27     12.93 o 
   2   6  13        0.23       -4.51     13.83 o 
  -4   7  13        7.17        2.87     10.77 o 
  -3   7  13       43.53       68.47     12.14 o 
  -2   7  13        0.42       -2.73     13.55 o 
  -1   7  13        8.29       20.86     10.04 o 
   0   7  13       70.08       87.47     23.30 o 
   1   7  13        4.35       32.96     15.43 o 
  -3   8  13       16.55       17.98     21.34 o 
  -2   8  13       10.63       19.52     11.14 o 
  -1   8  13       19.52       35.32     14.96 o 
  -2  -9  14        4.70       21.26     17.27 o 
  -1  -9  14       18.24        7.90     22.99 o 
   0  -9  14       24.85       45.53     16.29 o 
   1  -9  14        0.79        2.89     12.46 o 
  -3  -8  14        0.79       17.29     12.52 o 
  -2  -8  14       13.89       24.20     11.70 o 
  -1  -8  14       14.91       23.81     22.69 o 
   0  -8  14        5.33       -2.37     10.30 o 
   1  -8  14        0.00        3.25     10.73 o 
   2  -8  14       24.45       -0.51     23.86 o 
  -4  -7  14       22.08       43.85     13.55 o 
  -3  -7  14       34.73       29.27     12.47 o 
  -2  -7  14       12.99       21.01     11.19 o 
  -1  -7  14        4.89       25.57     14.73 o 
   0  -7  14       11.44       17.82     10.58 o 
   1  -7  14        6.35        6.69      9.23 o 
   2  -7  14        6.32        2.76      9.00 o 
   3  -7  14        6.23       18.15     10.99 o 
  -5  -6  14        0.26       16.05     13.18 o 
  -4  -6  14       19.51       22.85     11.89 o 
  -3  -6  14       26.98       36.83     17.23 o 
  -2  -6  14        7.09        1.35      9.19 o 
  -1  -6  14      108.55       94.76     20.29 o 
   0  -6  14        6.62        6.23      7.04 o 
   1  -6  14        9.01       18.42      7.69 o 
   2  -6  14        0.10        8.05     10.83 o 
   3  -6  14       29.95       45.03     19.93 o 
  -5  -5  14        9.69        5.48     17.11 o 
  -4  -5  14        7.71       19.79     10.70 o 
  -3  -5  14       37.68       27.32     23.39 o 
  -2  -5  14        1.12       -5.69      9.45 o 
  -1  -5  14        0.82        0.46      7.21 o 
   0  -5  14        6.85       -0.95      7.13 o 
   1  -5  14        0.02        5.58      8.10 o 
   2  -5  14        0.02       -6.32      8.37 o 
   3  -5  14       10.90        8.01     20.10 o 
  -5  -4  14        0.74        2.77     14.11 o 
  -4  -4  14       28.59       29.47     12.09 o 
  -3  -4  14       53.29       61.36     11.89 o 
  -2  -4  14       70.72       52.72      8.27 o 
  -1  -4  14        9.12        3.04      9.41 o 
   0  -4  14        5.74       19.95      7.14 o 
   1  -4  14      130.69      148.88     11.59 o 
   2  -4  14        7.07        3.22      8.83 o 
   3  -4  14        0.68       26.24      9.95 o 
   4  -4  14        9.07       10.97      9.57 o 
  -6  -3  14        8.63        4.45     19.53 o 
  -5  -3  14        1.80       22.83     22.16 o 
  -4  -3  14       12.17        6.09     15.30 o 
  -3  -3  14       73.63       98.31     14.53 o 
  -2  -3  14       30.19       21.70      7.88 o 
  -1  -3  14        9.42       18.37     11.73 o 
   0  -3  14      157.45      148.80     11.52 o 
   1  -3  14        4.95       15.26      8.72 o 
   2  -3  14       13.82       29.07      9.86 o 
   3  -3  14        0.91      -14.10      9.40 o 
   4  -3  14        2.10       24.00     11.12 o 
  -6  -2  14        0.08        8.16     11.94 o 
  -5  -2  14        1.49        7.90     10.29 o 
  -4  -2  14       83.03       51.44     17.76 o 
  -3  -2  14       14.73        8.98      7.24 o 
  -2  -2  14        6.28       16.73      7.00 o 
  -1  -2  14        0.74       17.32      7.29 o 
   0  -2  14        0.91       14.75      7.18 o 
   1  -2  14       94.88      108.82     12.40 o 
   2  -2  14       70.09       97.44     18.80 o 
   3  -2  14       10.11       28.45     14.94 o 
   4  -2  14       27.18       31.03     11.84 o 
  -6  -1  14       28.78       18.47     11.85 o 
  -5  -1  14       51.17       63.79     10.39 o 
  -4  -1  14        2.27        0.04      7.40 o 
  -3  -1  14       16.40        7.63      7.66 o 
  -2  -1  14       41.57       38.71      7.97 o 
  -1  -1  14        1.15        2.92      6.43 o 
   0  -1  14        7.44        0.23      6.67 o 
   1  -1  14       51.60       52.15     10.38 o 
   2  -1  14        4.51       22.67     10.14 o 
   3  -1  14       12.78       21.73      9.73 o 
   4  -1  14        8.90       24.51     10.65 o 
  -6   0  14       18.59       21.83      9.54 o 
  -5   0  14        1.97       12.49      8.98 o 
  -4   0  14        6.18       17.11      7.98 o 
  -3   0  14        0.08        1.25      7.17 o 
  -2   0  14        0.20       -0.84      6.33 o 
  -1   0  14        3.37        3.22      7.10 o 
   0   0  14        0.32        3.81      6.74 o 
   1   0  14        0.55        6.17     16.46 o 
   2   0  14        0.31        5.25      9.77 o 
   3   0  14        0.23       18.36     15.20 o 
   4   0  14        3.24       13.22     17.53 o 
  -6   1  14        2.14        8.20      9.30 o 
  -5   1  14       39.45       35.35     14.11 o 
  -4   1  14        0.76        6.94      7.41 o 
  -3   1  14        0.27        7.56      7.37 o 
  -2   1  14       26.85       46.47      8.70 o 
  -1   1  14      178.98      163.01     12.30 o 
   0   1  14      121.38      136.95     11.90 o 
   1   1  14       66.33       66.85     12.29 o 
   2   1  14       24.13       23.78     11.15 o 
   3   1  14       24.10       32.85     23.69 o 
  -6   2  14       11.43       14.41      9.73 o 
  -5   2  14       34.21       29.52      9.34 o 
  -4   2  14        1.99        9.06      8.14 o 
  -3   2  14       69.30       75.43     10.69 o 
  -2   2  14        0.02        0.06      7.35 o 
  -1   2  14        9.79       13.84     11.12 o 
   0   2  14        9.26       10.56      9.97 o 
   1   2  14        1.00       -3.14      9.62 o 
   2   2  14      207.76      223.69     25.79 o 
   3   2  14        3.47       -0.99     12.73 o 
  -5   3  14        2.04        7.15      8.80 o 
  -4   3  14       11.26        9.87      9.12 o 
  -3   3  14       10.21        2.25      9.18 o 
  -2   3  14       24.82       32.97     11.09 o 
  -1   3  14       18.62       21.50      8.28 o 
   0   3  14       15.15       27.79     11.55 o 
   1   3  14       16.98       24.10     11.91 o 
   2   3  14        1.36        6.65     12.51 o 
   3   3  14        8.39       24.70     15.93 o 
  -5   4  14        4.49       14.59      9.17 o 
  -4   4  14       36.42       45.81     10.13 o 
  -3   4  14        0.23       11.76     10.30 o 
  -2   4  14        6.82       16.03      8.60 o 
  -1   4  14      135.44      124.48     12.38 o 
   0   4  14       17.45       11.86     11.67 o 
   1   4  14       25.71       11.82     11.72 o 
   2   4  14        8.76        7.07     13.95 o 
  -5   5  14       10.26       20.70     12.97 o 
  -4   5  14        0.97       20.66      9.56 o 
  -3   5  14        0.00       -1.25     11.46 o 
  -2   5  14        9.80        4.96      8.65 o 
  -1   5  14        0.91       -4.10     13.65 o 
   0   5  14        9.12        8.12     12.68 o 
   1   5  14       44.56       52.88     15.99 o 
   2   5  14        1.43       -5.37     14.02 o 
  -4   6  14        4.38       -0.92     11.10 o 
  -3   6  14        0.14        9.38      9.96 o 
  -2   6  14       30.91       42.21     10.68 o 
  -1   6  14       31.14       28.06     14.43 o 
   0   6  14      126.01      158.33     19.37 o 
   1   6  14        0.80        7.05     15.79 o 
  -2   7  14        6.40        2.01     10.31 o 
  -1   7  14       12.82       28.83     14.14 o 
  -2  -8  15        0.79        6.02     11.39 o 
  -1  -8  15        0.98       24.50     11.58 o 
   0  -8  15        0.89       17.76     10.89 o 
   1  -8  15       14.04       38.03     12.07 o 
  -3  -7  15       12.84       20.96     12.69 o 
  -2  -7  15        8.46       -3.67     10.68 o 
  -1  -7  15      101.02      104.63     18.43 o 
   0  -7  15       24.12       30.22     18.49 o 
   1  -7  15       24.66       20.39     11.77 o 
   2  -7  15        0.04       19.19     22.64 o 
  -4  -6  15       36.37       55.96     14.50 o 
  -3  -6  15        0.36        7.64     13.23 o 
  -2  -6  15       10.28        9.13     11.32 o 
  -1  -6  15        3.30        7.40     10.58 o 
   0  -6  15       57.58       52.19     12.35 o 
   1  -6  15       14.74       15.00      8.30 o 
   2  -6  15        8.29       37.33     17.34 o 
  -4  -5  15        2.10        7.88     10.91 o 
  -3  -5  15        3.04        2.98     15.54 o 
  -2  -5  15        0.47        4.22      9.01 o 
  -1  -5  15        3.51       17.88     10.67 o 
   0  -5  15       56.98       53.49     12.20 o 
   1  -5  15        4.23       -1.19      9.11 o 
   2  -5  15        0.84       15.87      9.95 o 
   3  -5  15        0.02       11.81     12.44 o 
  -5  -4  15       13.27        6.78     12.58 o 
  -4  -4  15        0.71        2.80     10.97 o 
  -3  -4  15      144.54      137.19     16.38 o 
  -2  -4  15       39.67       33.75      8.88 o 
  -1  -4  15        1.83        1.08      7.31 o 
   0  -4  15       76.40       79.37     10.30 o 
   1  -4  15       12.97        7.86      9.73 o 
   2  -4  15        6.90        8.24     20.60 o 
   3  -4  15       11.05       15.36     10.09 o 
  -5  -3  15       12.90        5.82     13.19 o 
  -4  -3  15        3.37        7.37      9.03 o 
  -3  -3  15      146.18      149.01     16.32 o 
  -2  -3  15        1.15       -2.78     12.24 o 
  -1  -3  15       26.78       30.23      7.91 o 
   0  -3  15        1.38       -0.18      7.35 o 
   1  -3  15        0.77        9.77      9.27 o 
   2  -3  15       22.03       20.82     10.28 o 
   3  -3  15        6.86       10.25     10.55 o 
  -5  -2  15       19.67       16.97     11.84 o 
  -4  -2  15        3.37       12.02      8.48 o 
  -3  -2  15        9.74        7.84      7.86 o 
  -2  -2  15       17.11       24.49      7.87 o 
  -1  -2  15       50.21       47.12      8.98 o 
   0  -2  15      250.17      248.99     14.74 o 
   1  -2  15       42.29       67.10     11.47 o 
   2  -2  15        5.95       -3.77     11.09 o 
   3  -2  15      120.12      133.72     15.47 o 
  -5  -1  15        0.44       19.95     11.58 o 
  -4  -1  15       36.81       35.54      9.02 o 
  -3  -1  15       61.37       94.27     10.95 o 
  -2  -1  15        4.33       22.32      8.28 o 
  -1  -1  15        2.36        6.73      7.71 o 
   0  -1  15        6.25        0.97      7.96 o 
   1  -1  15       21.34       22.17     10.14 o 
   2  -1  15        1.20       14.77     11.97 o 
   3  -1  15       12.17       21.35     11.66 o 
  -5   0  15        0.15       -2.13     11.30 o 
  -4   0  15       74.90       98.57     11.82 o 
  -3   0  15        1.93       27.19      8.65 o 
  -2   0  15        9.82       28.87      8.55 o 
  -1   0  15       41.13       33.50      9.76 o 
   0   0  15        1.58       -0.86      7.86 o 
   1   0  15        4.25       -2.13      9.66 o 
   2   0  15        1.83       12.86     10.49 o 
   3   0  15        2.89       10.05     11.59 o 
  -5   1  15       35.03       48.67     10.66 o 
  -4   1  15        4.35       15.70      8.66 o 
  -3   1  15       83.98       83.94     10.80 o 
  -2   1  15       23.76       42.54      9.43 o 
  -1   1  15       33.00       47.25      9.70 o 
   0   1  15        2.01       13.10     10.77 o 
   1   1  15       22.30       29.23     16.06 o 
   2   1  15      119.32      154.64     17.10 o 
   3   1  15        3.99        6.94     12.62 o 
  -5   2  15       10.70        0.31      8.85 o 
  -4   2  15       11.13       16.33      8.92 o 
  -3   2  15        0.89        6.83      8.17 o 
  -2   2  15        1.50        3.42      8.62 o 
  -1   2  15       38.95       42.48      9.81 o 
   0   2  15        6.60        8.29     11.26 o 
   1   2  15        8.12       19.77     11.41 o 
   2   2  15        9.78       12.46     12.54 o 
  -5   3  15        0.17        1.31     11.18 o 
  -4   3  15       25.81       33.46      9.81 o 
  -3   3  15        0.32        7.75      9.02 o 
  -2   3  15       40.43       51.25     12.96 o 
  -1   3  15       41.79       39.67      9.57 o 
   0   3  15        0.09       16.55     10.91 o 
   1   3  15        4.39        5.31     12.29 o 
   2   3  15       10.58       12.51     13.44 o 
  -4   4  15       34.12       28.28      9.85 o 
  -3   4  15       20.49       32.02     11.07 o 
  -2   4  15        0.78        2.15      8.74 o 
  -1   4  15        3.18        3.73     11.16 o 
   0   4  15        1.88       16.79     12.66 o 
   1   4  15       15.45       25.13     15.60 o 
  -3   5  15        0.16       21.46      9.87 o 
  -2   5  15       30.41       33.63     10.91 o 
  -1   5  15        9.52        0.79     12.96 o 
   0   5  15        0.51       17.11     25.11 o 
  -2   6  15        0.68        9.52     11.10 o 
  -2  -7  16       39.49       67.86     18.86 o 
  -1  -7  16        0.54       -4.05     23.57 o 
   0  -7  16        8.71       31.34     11.99 o 
  -3  -6  16        1.60       10.81     14.84 o 
  -2  -6  16        9.64        2.44     16.09 o 
  -1  -6  16        2.67       -1.17     16.43 o 
   0  -6  16        8.68       13.44     11.36 o 
   1  -6  16        1.70       -5.01     16.97 o 
  -4  -5  16        0.20        9.35     12.86 o 
  -3  -5  16        3.85       22.05     12.42 o 
  -2  -5  16       27.25       36.16     14.17 o 
  -1  -5  16        0.12       -6.64     10.41 o 
   0  -5  16        0.30        2.72      8.59 o 
   1  -5  16       12.58       19.63     16.10 o 
  -4  -4  16        7.96        1.19     13.84 o 
  -3  -4  16       25.18       27.01     11.84 o 
  -2  -4  16        0.29      -12.84     10.25 o 
  -1  -4  16       27.34       41.51      9.73 o 
   0  -4  16       25.89       17.81     13.50 o 
   1  -4  16        4.41       23.34     20.41 o 
   2  -4  16        3.28       16.05     11.53 o 
  -4  -3  16        0.84        4.92     11.55 o 
  -3  -3  16        0.03        5.71     10.24 o 
  -2  -3  16       22.34       25.38      8.24 o 
  -1  -3  16       47.75       40.47      9.03 o 
   0  -3  16       16.89       30.11      9.27 o 
   1  -3  16       24.40       46.16     24.56 o 
   2  -3  16        2.01        7.17     10.59 o 
  -4  -2  16        2.57        1.44     10.17 o 
  -3  -2  16       10.83        8.17      9.27 o 
  -2  -2  16        4.39        7.68      8.64 o 
  -1  -2  16        8.43       -0.68      8.06 o 
   0  -2  16       97.01      113.33     27.07 o 
   1  -2  16       20.23       44.67     11.60 o 
   2  -2  16        3.99        3.93     10.70 o 
  -4  -1  16        7.31       17.09     15.18 o 
  -3  -1  16        2.45        6.83      8.99 o 
  -2  -1  16       13.11       18.36      9.28 o 
  -1  -1  16        2.35       16.28      8.89 o 
   0  -1  16        0.33      -10.55      9.15 o 
   1  -1  16        7.63       17.65      9.74 o 
   2  -1  16        0.23       18.03     14.09 o 
  -4   0  16       32.84       21.17      9.83 o 
  -3   0  16       17.86       49.04     14.12 o 
  -2   0  16        8.51        6.87      8.55 o 
  -1   0  16       16.27       34.78      9.62 o 
   0   0  16        0.13       10.70     11.21 o 
   1   0  16       46.16       39.95     12.20 o 
   2   0  16       30.13       37.39     13.04 o 
  -4   1  16       24.76       20.69      9.97 o 
  -3   1  16        0.08       11.37      9.11 o 
  -2   1  16        1.34       16.20      9.05 o 
  -1   1  16       40.74       47.31     17.64 o 
   0   1  16        0.09       12.37     11.40 o 
   1   1  16       30.42       20.95     12.73 o 
  -4   2  16       28.84       22.56     10.36 o 
  -3   2  16       27.56       34.25     10.22 o 
  -2   2  16        8.19       17.05      9.28 o 
  -1   2  16        0.29        6.39     10.90 o 
   0   2  16        0.54        2.70     13.69 o 
   1   2  16       19.12       38.79     13.49 o 
  -3   3  16        0.48        5.22     11.56 o 
  -2   3  16       19.83       18.71      9.22 o 
  -1   3  16        5.11        2.24     11.96 o 
   0   3  16       36.15       37.21     13.85 o 
  -3   4  16        5.37       10.32      9.66 o 
  -2   4  16       11.35       37.33     10.55 o 
  -1   4  16        8.99       20.00     12.83 o 
  -2  -5  17        2.14        8.10     12.26 o 
  -1  -5  17       13.47       48.26     12.95 o 
  -3  -4  17        5.48       25.78     13.42 o 
  -2  -4  17       56.38       67.27     13.60 o 
  -1  -4  17       13.74       27.72      9.49 o 
   0  -4  17       23.42       24.55     11.68 o 
  -3  -3  17        0.78        7.54     11.83 o 
  -2  -3  17       19.10       23.56     10.18 o 
  -1  -3  17        0.23        6.96      9.18 o 
   0  -3  17        0.64       15.19     11.17 o 
  -3  -2  17        9.81       32.47     10.27 o 
  -2  -2  17        1.86       14.49      9.54 o 
  -1  -2  17        1.17        7.86      8.73 o 
   0  -2  17       32.90       35.55     11.50 o 
   1  -2  17        1.63       21.54     11.08 o 
  -3  -1  17        2.49        7.55      9.58 o 
  -2  -1  17        1.32       -5.74      9.64 o 
  -1  -1  17        1.71       19.22      9.81 o 
   0  -1  17       62.23       59.72     11.88 o 
  -3   0  17        8.48       22.58      9.70 o 
  -2   0  17        7.20        1.77     11.16 o 
  -1   0  17        7.52       -0.10     11.98 o 
   0   0  17        0.02        4.54     10.86 o 
  -3   1  17       13.84       19.46     10.13 o 
  -2   1  17        3.94       14.19     10.70 o 
  -1   1  17       16.36       43.26     12.85 o 
   0   1  17        0.40       22.40     12.66 o 
  -2   2  17        2.79        1.83      9.96 o 
  -1   2  17        0.00       12.17     13.43 o 
                                                 
